# Supplementary material for: Association of plasma proteomics with mortality in individuals with and without type 2 diabetes: Results from two population-based KORA cohort studies
Source: BMC Med. 2024 Sep 27;22:420. doi: 10.1186/s12916-024-03636-0 (PMC11438072; doi:10.1186/s12916-024-03636-0)
Supplement: Supplementary file 2 — Additional file 2: Table S1. Longitudinal association of single protein biomarkers with all-cause mortality among participants with and without type 2 diabetes in the KORA S4 sample (233 proteins); Table S2. Validation of results in KORA-Age1 for proteins significantly associated with all-cause mortality in the KORA S4 sample; Table S3. Associations of 35 validated proteins of all-cause mortality in the group with type 2 diabetes with cause-specific mortality in the pooled sample ( n = 447); Table S4. Associations of 62 validated proteins of all-cause mortality in the group without type 2 diabetes with cause-specific mortality in the pooled sample ( n = 2129); Table S5. 68 validated proteins for all-cause mortality and their association with cause-specific mortality and interaction effect with type 2 diabetes in the pooled sample; Table S6. Sensitivity analysis for all-cause and cause-specific mortality after exclusion of overlapping KORA S4 participants from the KORA-Age1 sample among participants with type 2 diabetes in the pooled sample ( n = 402); Table S7. Sensitivity analysis for all-cause and cause-specific mortality after exclusion of overlapping KORA S4 participants from the KORA-Age1 sample among participants without type 2 diabetes in the pooled sample ( n = 1943); Table S8. Sensitivity analysis considering other causes of death as competing risk among participants with type 2 diabetes in the pooled sample; Table S9. Sensitivity analysis considering other causes of death as competing risk among participants without type 2 diabetes in the pooled sample; Table S10. Proteins tested by other measurements in the KORA S4 sample; Table S11. Top pathways related to all-cause, cardiovascular, cancer-related and other-cause mortality enriched by their associated protein biomarkers; Table S12. Predictive performance for all-cause mortality after exclusion of overlapping KORA S4 participants from the KORA-Age1 sample; Table S13. Overlap of 68 mortality-related protei [file 12916_2024_3636_MOESM2_ESM.xlsx]

## Sheet: Table name
Association of plasma proteomics with mortality in individuals with and without type 2 diabetes: Results from two population-based KORA cohort studies
Additional file 2
Table S1 Longitudinal association of single protein biomarkers with all-cause mortality among participants with and without type 2 diabetes in the KORA S4 sample (233 proteins)
Table S2 Validation of results in KORA-Age1 for proteins significantly associated with all-cause mortality in the KORA S4 sample
Table S3 Associations of 35 validated proteins of all-cause mortality in the group with type 2 diabetes with cause-specific mortality in the pooled sample (n=447)
Table S4 Associations of 62 validated proteins of all-cause mortality in the group without type 2 diabetes with cause-specific mortality in the pooled sample (n=2129)
Table S5 68 validated proteins for all-cause mortality and their association with cause-specific mortality and interaction effect with type 2 diabetes in the pooled sample
Table S6 Sensitivity analysis for all-cause and cause-specific mortality after exclusion of overlapping KORA S4 participants from the KORA-Age1 sample among participants with type 2 diabetes in the pooled sample (n=402)
Table S7 Sensitivity analysis for all-cause and cause-specific mortality after exclusion of overlapping KORA S4 participants from the KORA-Age1 sample among participants without type 2 diabetes in the pooled sample (n=1943)
Table S8 Sensitivity analysis considering other causes of death as competing risk among participants with type 2 diabetes in the pooled sample
Table S9 Sensitivity analysis considering other causes of death as competing risk among participants without type 2 diabetes in the pooled sample
Table S10 Proteins tested by other measurements in the KORA S4 sample
Table S11 Top pathways related to all-cause, cardiovascular, cancer-related and other-cause mortality enriched by their associated protein biomarkers
Table S12 Predictive performance for all-cause mortality after exclusion of overlapping KORA S4 participants from the KORA-Age1 sample
Table S13 Overlap of 68 mortality-related protein biomarkers identified in the present analysis with previous literature

## Sheet: Table S1
Table S1 Longitudinal association of single protein biomarkers with all-cause mortality among participants with and without type 2 diabetes in the KORA S4 sample (233 proteins)
Protein name	Short name	UniProt ID	Panel	KORA S4	KORA S4 with type 2 diabetes at baseline (n=244) all-cause mortality (n=116)										KORA S4 without type 2 diabetes at baseline (n=1301) all-cause mortality (n=321)
				pinteraction	Model 1					Model 2					Model 1					Model 2
				(sig. n=6)	HR	Lower CI	Upper CI	P-value (sig. n=85)	P_FDR (sig. n=45)	HR	Lower CI	Upper CI	P-value (sig. n=93)	P_FDR (sig. n=47)	HR	Lower CI	Upper CI	P-value (sig. n=109)	P_FDR (sig. n=93)	HR	Lower CI	Upper CI	P-value (sig. n=96)	P_FDR (sig. n=79)
Angiotensin-converting enzyme 2	ACE2	Q9BYF1	CVD II	0.210834	1.06388	0.9066	1.24845	0.448052	0.628893	1.16527	0.971931	1.39708	0.0984542	0.211535	1.32807	1.18435	1.48924	1.20292e-06	1.93914e-05	1.26315	1.1208	1.42358	0.000128423	0.00119872
A disintegrin and metalloproteinase with thrombospondin motifs 13	ADAM-TS13	Q76LX8	CVD II	0.613291	0.851755	0.702647	1.0325	0.102221	0.229014	0.828704	0.67899	1.01143	0.0645773	0.148975	0.900029	0.804789	1.00654	0.0649308	0.130421	0.901547	0.806741	1.0075	0.0675137	0.149067
Adrenomedullin	ADM	P35318	CVD II	0.505485	1.45693	1.20591	1.76019	9.59092e-05	0.00235393	1.50194	1.21494	1.85674	0.000170335	0.00264588	1.43293	1.27063	1.61596	4.48679e-09	2.09084e-07	1.36778	1.19885	1.56053	3.21997e-06	9.37815e-05
Agouti-related protein	AGRP	O00253	CVD II	0.553198	1.05403	0.875041	1.26963	0.57946	0.725883	1.16773	0.955091	1.42771	0.130549	0.251388	1.17703	1.06804	1.29716	0.0010108	0.00420567	1.20089	1.08606	1.32785	0.000356965	0.00286803
Protein AMBP	AMBP	P02760	CVD II	0.566867	1.10196	0.921283	1.31807	0.287949	0.47818	1.12878	0.938865	1.35711	0.197466	0.339652	1.20376	1.07147	1.35239	0.00179554	0.00685838	1.21264	1.07781	1.36434	0.00134626	0.00746856
Angiopoietin-1	ANGPT1	Q15389	CVD II	0.114764	0.910791	0.757107	1.09567	0.321698	0.513395	0.821792	0.67697	0.997597	0.0472233	0.118312	0.990027	0.887079	1.10492	0.858003	0.908704	0.990614	0.885933	1.10766	0.868554	0.917171
Bone morphogenetic protein 6	BMP-6	P22004	CVD II	0.948426	1.15538	0.953141	1.40054	0.141256	0.296511	1.1388	0.924014	1.40352	0.222895	0.365735	1.08882	0.978052	1.21213	0.120054	0.211914	1.10305	0.992728	1.22563	0.0681194	0.149067
Brother of CDO	BOC	Q9BWV1	CVD II	0.060957	1.30985	1.10091	1.55844	0.00233255	0.0169839	1.32798	1.10705	1.593	0.00224736	0.0163636	1.10277	0.982827	1.23734	0.0958902	0.17455	1.10542	0.985102	1.24044	0.0882564	0.178815
Carbonic anhydrase 5A, mitochondrial	CA5A	P35218	CVD II	0.908844	1.05245	0.892582	1.24096	0.543087	0.691471	1.14944	0.965759	1.36806	0.116934	0.237729	1.08768	0.975727	1.21248	0.129374	0.22329	1.07922	0.965019	1.20695	0.181548	0.311035
C-C motif chemokine 17	CCL17	Q92583	CVD II	0.438286	1.07755	0.898176	1.29274	0.421414	0.60116	0.952594	0.785522	1.1552	0.621575	0.746531	1.05599	0.94209	1.18367	0.349495	0.492538	1.0352	0.923084	1.16093	0.554209	0.682312
T-cell surface glycoprotein CD4	CD4	P01730	CVD II	0.064895	1.26722	1.09226	1.47021	0.0017838	0.0143319	1.34068	1.14344	1.57194	0.000305217	0.00395087	1.07777	0.964944	1.20378	0.184363	0.298309	1.08287	0.969152	1.20992	0.159603	0.283874
CD40 ligand	CD40-L	P29965	CVD II	0.233927	0.985662	0.810858	1.19815	0.884714	0.936924	0.904154	0.738095	1.10757	0.330479	0.493655	1.02241	0.916983	1.13997	0.689743	0.794907	1.03422	0.927078	1.15375	0.546502	0.680935
SLAM family member 5	CD84	Q9UIB8	CVD II	0.880118	1.01576	0.827426	1.24697	0.881186	0.936924	0.932938	0.745844	1.16697	0.543278	0.669756	0.940402	0.843901	1.04794	0.26599	0.407735	0.958748	0.860257	1.06851	0.446226	0.594119
Carcinoembryonic antigenrelated cell adhesion molecule 8	CEACAM8	P31997	CVD II	0.941133	1.14615	1.00502	1.30709	0.0418874	0.121997	1.18895	1.02525	1.37878	0.0220269	0.0787167	1.21518	1.0841	1.36211	0.00081808	0.00359647	1.18329	1.05158	1.3315	0.00518671	0.0201417
Chymotrypsin C	CTRC	Q99895	CVD II	0.872958	0.927942	0.793239	1.08552	0.350023	0.533042	0.972075	0.822258	1.14919	0.74015	0.817322	0.968449	0.859383	1.09136	0.598951	0.734504	1.00058	0.888704	1.12654	0.992355	0.992816
Cathepsin L1	CTSL1	P07711	CVD II	0.788734	1.26192	1.05668	1.50701	0.010205	0.0516904	1.23488	1.02864	1.48247	0.0236488	0.0787167	1.29532	1.16059	1.4457	3.88332e-06	5.02674e-05	1.3035	1.16343	1.46043	4.87993e-06	0.000125546
Decorin	DCN	P07585	CVD II	0.0571646	1.24264	1.04092	1.48345	0.0162298	0.0687552	1.3133	1.08612	1.588	0.00491687	0.0318231	1.06785	0.957419	1.19102	0.238525	0.375516	1.07634	0.962795	1.20327	0.195886	0.332767
2,4-dienoyl-CoA reductase, mitochondrial	DECR1	Q16698	CVD II	0.571414	1.01637	0.832681	1.24059	0.873124	0.936924	0.99132	0.810911	1.21187	0.932213	0.964849	0.986841	0.886262	1.09883	0.809159	0.86882	1.00574	0.902865	1.12035	0.91714	0.945547
Dickkopf-related protein 1	Dkk-11	O94907	CVD II	0.0711784	0.905988	0.753851	1.08883	0.292512	0.47818	0.809478	0.663723	0.987241	0.0369117	0.102386	0.997226	0.892504	1.11424	0.960868	0.978774	1.01381	0.905907	1.13457	0.811162	0.89675
Fatty acid-binding protein, intestinal	FABP2	P12104	CVD II	0.554388	0.989971	0.844679	1.16026	0.900945	0.940168	0.930697	0.789614	1.09699	0.391834	0.543437	1.03243	0.921077	1.15726	0.583586	0.719448	1.00768	0.897279	1.13167	0.89713	0.929028
Fibroblast growth factor 23	FGF-23	Q9GZV9	CVD II	0.20926	1.22319	1.0769	1.38937	0.00193639	0.0150393	1.25472	1.08973	1.44469	0.00160755	0.0133199	1.17368	1.07708	1.27894	0.000257885	0.00132847	1.16665	1.07029	1.27169	0.000457507	0.00323027
Follistatin	FS	P19883	CVD II	0.444821	1.07288	0.891107	1.29174	0.457637	0.634699	1.09382	0.904721	1.32244	0.354436	0.514676	1.2153	1.08853	1.35685	0.000522336	0.00243408	1.18396	1.05952	1.32303	0.00288008	0.013158
Galectin-9	Gal-9	O00182	CVD II	0.18228	1.35006	1.11976	1.62773	0.00165943	0.0138088	1.39864	1.14348	1.71073	0.00109616	0.0102162	1.1664	1.03929	1.30905	0.00893145	0.0250726	1.17664	1.04744	1.32177	0.00612528	0.0226538
Growth/differentiation factor 2	GDF-2	Q9UK05	CVD II	0.211269	1.03521	0.845653	1.26725	0.737392	0.846367	1.06644	0.867542	1.31094	0.541338	0.669756	0.94727	0.839543	1.06882	0.379162	0.514339	0.957046	0.845596	1.08319	0.487051	0.633982
Growth hormone	GH	P01241	CVD II	0.403256	1.2582	1.0216	1.54961	0.0306964	0.10518	1.18962	0.954544	1.48258	0.122154	0.243507	1.13736	1.00581	1.28612	0.0401353	0.088222	1.1189	0.986031	1.26966	0.0815338	0.168118
Gastric intrinsic factor	GIF	P27352	CVD II	0.844527	0.934567	0.804663	1.08544	0.375487	0.553724	0.955222	0.809224	1.12756	0.588286	0.715937	0.931254	0.836271	1.03703	0.194425	0.310281	0.94199	0.843696	1.05174	0.28785	0.435513
Lactoylglutathione lyase	GLO1	Q04760	CVD II	0.622784	0.98519	0.816926	1.18811	0.875921	0.936924	0.932261	0.766313	1.13415	0.483101	0.627651	0.960769	0.859462	1.07402	0.481462	0.630228	0.951705	0.850733	1.06466	0.387018	0.543224
Gastrotropin	GT	P51161	CVD II	0.602165	1.04531	0.862435	1.26695	0.65156	0.794003	1.09524	0.901366	1.33083	0.360052	0.514676	1.00639	0.899609	1.12584	0.911387	0.943791	1.03423	0.925738	1.15544	0.551649	0.682312
Hydroxyacid oxidase 1	HAOX1	Q9UJM8	CVD II	0.366694	0.996705	0.847024	1.17284	0.968292	0.974388	1.03771	0.868094	1.24048	0.684336	0.785469	1.11175	0.990408	1.24796	0.0724139	0.141785	1.07536	0.956338	1.2092	0.224744	0.366192
Proheparin-binding EGF-like growth factor	HB-EGF	Q99075	CVD II	0.322944	0.993211	0.828207	1.19109	0.94142	0.9625	0.909372	0.742036	1.11444	0.35986	0.514676	1.02545	0.920077	1.14289	0.649616	0.764447	1.0454	0.938658	1.16428	0.419095	0.571048
Heme oxygenase 1	HO1	P09601	CVD II	0.802389	1.09693	0.939449	1.2808	0.241999	0.454083	1.06561	0.893612	1.27072	0.479206	0.627275	1.08766	0.962334	1.22931	0.178532	0.292943	1.09739	0.970736	1.24057	0.137466	0.256236
Osteoclast-associated immunoglobulin-like receptor	HOSCAR	Q8IYS5	CVD II	0.1756	1.34743	1.10271	1.64646	0.00354447	0.0242901	1.30935	1.07108	1.60061	0.00853798	0.0423266	1.14969	1.02674	1.28735	0.0156333	0.0409276	1.12544	1.00211	1.26395	0.0459795	0.115196
Heat shock 27 kDa protein	HSP27	P04792	CVD II	0.510884	1.10111	0.890416	1.36165	0.37408	0.553724	1.09429	0.871994	1.37327	0.43672	0.584803	0.960753	0.862084	1.07071	0.468968	0.62085	0.952482	0.855863	1.06001	0.372343	0.525793
Alpha-L-iduronidase	IDUA	P35475	CVD II	0.214822	1.00684	0.83833	1.20922	0.941846	0.9625	0.987503	0.811061	1.20233	0.900346	0.949234	1.16114	1.03221	1.30617	0.0128518	0.0344191	1.13208	1.00653	1.2733	0.0386018	0.0999357
Low affinity immunoglobulin gamma Fc region receptor II-b	IgG Fc receptor II-b	P31994	CVD II	0.149129	1.1508	0.959568	1.38015	0.129811	0.277486	1.245	1.02755	1.50847	0.0252593	0.0811633	1.02772	0.919452	1.14874	0.630229	0.750645	1.02959	0.919227	1.1532	0.614232	0.730184
Pro-interleukin-16	IL-16	Q14005	CVD II	0.683875	1.07837	0.895654	1.29836	0.425714	0.60116	1.07251	0.881242	1.30528	0.484881	0.627651	0.979981	0.875938	1.09638	0.723986	0.80328	0.988047	0.884076	1.10425	0.832131	0.910265
Interleukin-17D	IL-17D	Q8TAD2	CVD II	0.559746	1.07992	0.915148	1.27436	0.362693	0.545209	1.13875	0.96308	1.34647	0.128532	0.249566	1.065	0.95546	1.18709	0.25547	0.399494	1.06468	0.95329	1.18908	0.266327	0.410954
Interleukin-18	IL-18	Q14116	CVD II	0.896405	1.1218	0.985609	1.27682	0.081777	0.200569	1.11395	0.970221	1.27898	0.125755	0.248	1.11993	1.00095	1.25305	0.0481002	0.10282	1.10758	0.990452	1.23856	0.0731749	0.15642
Interleukin-1 receptor antagonist protein	IL-1RA	P18510	CVD II	0.552023	1.14494	0.970405	1.35086	0.108724	0.238989	1.13219	0.941878	1.36095	0.186089	0.328475	1.18347	1.05304	1.33005	0.00469197	0.0147734	1.1618	1.03095	1.30926	0.0138939	0.0424612
Interleukin-1 receptor-like 2	IL-1RL2	Q9HB29	CVD II	0.706448	0.842817	0.697021	1.01911	0.0776244	0.192409	0.955615	0.770899	1.18459	0.678681	0.782835	0.950589	0.84463	1.06984	0.400701	0.536571	0.990468	0.8777	1.11773	0.876588	0.917171
Interleukin-27	IL-27	Q8NEV9, Q14213	CVD II	0.562821	1.18329	0.974706	1.4365	0.0889397	0.213639	1.23204	1.00935	1.50387	0.0402215	0.106496	1.136	1.01707	1.26884	0.0238213	0.0572202	1.17898	1.05286	1.32022	0.00434112	0.0171437
Interleukin-4 receptor subunit alpha	IL-4RA	P24394	CVD II	0.166162	1.34833	1.15366	1.57586	0.000172236	0.003087	1.40319	1.18308	1.66426	9.98006e-05	0.00246791	1.24474	1.12342	1.37917	2.86397e-05	0.000230106	1.21787	1.09542	1.354	0.00026659	0.00221841
Melusin	ITGB1BP2	Q9UKP3	CVD II	0.560611	1.00389	0.818887	1.23069	0.970206	0.974388	0.958985	0.778716	1.18099	0.693438	0.792015	0.998241	0.897172	1.1107	0.974212	0.982647	1.00948	0.907456	1.12298	0.862152	0.917171
Kidney Injury Molecule 1	KIM1	Q96D42	CVD II	0.460156	1.44455	1.23902	1.68417	2.64208e-06	0.000102601	1.55479	1.29969	1.85998	1.38931e-06	8.09274e-05	1.43137	1.28927	1.58913	1.7822e-11	1.47976e-09	1.34565	1.20453	1.5033	1.50343e-07	1.16766e-05
Leptin*	LEP*	P41159	CVD II	0.959931	1.04144	0.793207	1.36737	0.770049	0.870978	0.984347	0.691081	1.40206	0.930338	0.964849	1.1254	0.980145	1.29218	0.0938289	0.172143	1.13803	0.949087	1.36458	0.162764	0.287303
Lectin-like oxidized LDL receptor 1	LOX-1	P78380	CVD II	0.753427	1.0954	0.952717	1.25945	0.200655	0.396209	1.09113	0.934336	1.27423	0.270521	0.425887	1.16215	1.04068	1.2978	0.00763397	0.0230042	1.11269	0.991541	1.24864	0.0694414	0.149813
Lipoprotein lipase	LPL	P06858	CVD II	0.568739	0.989416	0.830609	1.17859	0.905119	0.940168	0.96151	0.814516	1.13503	0.642876	0.751667	1.09448	0.957304	1.25132	0.186386	0.299503	1.10812	0.964007	1.27377	0.148665	0.26852
Macrophage receptor MARCO	MARCO	Q9UEW3	CVD II	0.326297	1.11451	0.928837	1.33731	0.243607	0.454083	1.14418	0.943065	1.3882	0.172058	0.310771	1.02238	0.909658	1.14906	0.710426	0.799658	1.01962	0.905707	1.14785	0.747899	0.845925
Tyrosine-protein kinase Mer	MERTK	Q12866	CVD II	0.122799	1.23114	1.03173	1.46908	0.0210861	0.0805418	1.33659	1.11135	1.60746	0.00206098	0.016007	1.10413	0.984432	1.23838	0.0906531	0.167636	1.11777	0.996931	1.25326	0.0564797	0.134283
Matrix metalloproteinase-12	MMP-12	P39900	CVD II	0.920935	1.3666	1.15268	1.62021	0.000323224	0.00466087	1.3813	1.14398	1.66787	0.000783868	0.0081286	1.39795	1.25949	1.55162	3.06403e-10	1.7848e-08	1.30386	1.16301	1.46177	5.38822e-06	0.000125546
Matrix metalloproteinase-7	MMP-7	P09237	CVD II	0.899093	1.2448	1.03977	1.49025	0.0170915	0.071113	1.26497	1.04749	1.52762	0.0146078	0.061884	1.26308	1.12259	1.42116	0.000103529	0.000651956	1.21453	1.07997	1.36584	0.0011778	0.00680157
NF-kappa-B essential modulator	NEMO	Q9Y6K9	CVD II	0.892551	1.02026	0.839417	1.24005	0.840344	0.91925	0.991649	0.812901	1.2097	0.934092	0.964849	0.95011	0.853174	1.05806	0.351292	0.492538	0.966107	0.866265	1.07746	0.535558	0.674513
Proteinase-activated receptor 1	PAR-1	P25116	CVD II	0.676402	1.16555	0.939551	1.44591	0.163625	0.340398	1.11378	0.888152	1.39673	0.350821	0.514097	1.02576	0.919394	1.14444	0.648817	0.764447	1.03584	0.927341	1.15703	0.532818	0.674513
Poly [ADP-ribose] polymerase 1	PARP-1	P09874	CVD II	0.747886	1.10507	0.922705	1.32348	0.277594	0.477584	1.08078	0.892034	1.30946	0.427626	0.576533	0.990681	0.884317	1.10984	0.871647	0.914837	0.997342	0.890237	1.11733	0.963371	0.975937
Platelet-derived growth factor subunit B	PDGF subunit B	P01127	CVD II	0.0682949	0.911937	0.762247	1.09102	0.313609	0.503938	0.816291	0.67859	0.981935	0.0312903	0.0959295	0.984639	0.881705	1.09959	0.783486	0.853048	0.987213	0.88219	1.10474	0.822563	0.904043
Programmed cell death 1 ligand 2	PD-L2	Q9BQ51	CVD II	0.160338	1.2179	1.01339	1.4637	0.0355757	0.11355	1.22679	1.0127	1.48613	0.0367132	0.102386	1.01704	0.910637	1.13588	0.764406	0.840125	1.04274	0.931755	1.16695	0.466045	0.613494
Placenta growth factor	PGF	P49763	CVD II	0.954849	1.28236	1.10587	1.48701	0.000994937	0.0100791	1.29554	1.09775	1.52897	0.0021891	0.0163636	1.27986	1.16745	1.40309	1.43318e-07	2.78275e-06	1.28123	1.15756	1.41811	1.70874e-06	5.68766e-05
Polymeric immunoglobulin receptor	PIGR	P01833	CVD II	0.643943	1.227	1.01062	1.48971	0.0387648	0.114331	1.25586	1.03269	1.52726	0.0224782	0.0787167	1.35089	1.22001	1.4958	7.25916e-09	2.62864e-07	1.29102	1.15192	1.44691	1.1256e-05	0.000188448
Prolargin	PRELP	P51888	CVD II	0.791677	1.11336	0.916489	1.35253	0.279426	0.477584	1.11684	0.908494	1.37297	0.294184	0.453939	1.11342	0.971894	1.27555	0.121395	0.212669	1.08111	0.942653	1.23989	0.264708	0.410954
Serine protease 27	PRSS27	Q9BQR3	CVD II	0.879682	1.08588	0.898275	1.31267	0.394546	0.574558	1.05453	0.861279	1.29115	0.607186	0.733028	1.09443	0.979841	1.22241	0.109807	0.196808	1.07249	0.958694	1.1998	0.221375	0.363242
Prostasin	PRSS8	Q16651	CVD II	0.392183	1.23612	1.00357	1.52257	0.0462141	0.131316	1.27303	1.0119	1.60155	0.0393082	0.105274	1.42915	1.26373	1.61623	1.27599e-08	3.71631e-07	1.32211	1.16179	1.50456	2.30016e-05	0.000282072
P-selectin glycoprotein ligand 1	PSGL-1	Q14242	CVD II	0.74356	1.08143	0.905275	1.29186	0.388161	0.568815	1.11164	0.919282	1.34424	0.27494	0.427074	1.06489	0.943438	1.20199	0.308862	0.460733	1.02239	0.905798	1.15399	0.720002	0.826407
Pentraxin-related protein PTX3	PTX3	P26022	CVD II	0.899033	1.13682	0.988676	1.30717	0.0718439	0.181161	1.20246	1.02923	1.40484	0.0201836	0.0783798	1.28986	1.14085	1.45832	4.82591e-05	0.000351387	1.25016	1.10464	1.41485	0.000406026	0.00302199
Receptor for advanced glycosylation end products	RAGE	Q15109	CVD II	0.331225	1.15575	0.975664	1.36908	0.0939559	0.218657	1.15823	0.972319	1.37969	0.0998661	0.211535	1.03793	0.921356	1.16925	0.54026	0.673158	1.0719	0.9513	1.20779	0.254224	0.397545
Renin	REN	P00797	CVD II	0.444406	1.28722	1.08968	1.52056	0.00297418	0.0209995	1.27521	1.06431	1.52791	0.00839709	0.0423266	1.24049	1.09527	1.40496	0.000692533	0.00310308	1.19795	1.04981	1.36699	0.00732529	0.0258605
Stem cell factor	SCF	P21583	CVD II	0.641765	0.821689	0.693576	0.973466	0.0231519	0.0829906	0.77638	0.644075	0.935863	0.00792255	0.0423266	0.84543	0.750473	0.952402	0.00574082	0.0176001	0.894097	0.78795	1.01454	0.0825569	0.168735
Serpin A12	SERPINA12	Q8IW75	CVD II	0.758205	1.00643	0.834603	1.21363	0.946508	0.963041	1.06805	0.88152	1.29406	0.501414	0.634942	1.0389	0.925622	1.16605	0.517053	0.654747	1.03806	0.924912	1.16505	0.525842	0.670777
Superoxide dismutase [Mn], mitochondrial	SOD2	P04179	CVD II	0.219202	0.940703	0.795734	1.11208	0.474075	0.646292	0.894126	0.752199	1.06283	0.20445	0.347715	1.00285	0.895611	1.12293	0.960637	0.978774	0.994682	0.888374	1.11371	0.926329	0.948287
Sortilin	SORT1	Q99523	CVD II	0.817528	1.09992	0.906812	1.33414	0.333617	0.518581	1.06057	0.856357	1.31348	0.589957	0.715937	1.09576	0.979707	1.22555	0.109372	0.196808	1.09563	0.979092	1.22604	0.11145	0.220066
Spondin-2	SPON2	Q9BUD6	CVD II	0.593869	1.25999	1.05206	1.50902	0.0120243	0.0560332	1.2735	1.05187	1.54182	0.0132	0.0579544	1.26123	1.11345	1.42864	0.000262274	0.00132847	1.20409	1.06071	1.36686	0.00409074	0.0164335
Proto-oncogene tyrosine-protein kinase Src	SRC	P12931	CVD II	0.802454	0.98979	0.820794	1.19358	0.914445	0.942769	0.968344	0.800933	1.17075	0.739771	0.817322	0.950722	0.856315	1.05554	0.343618	0.491184	0.946925	0.851462	1.05309	0.314476	0.463752
Serine/threonine-protein kinase 4	STK4	Q13043	CVD II	0.939876	1.0136	0.82915	1.23907	0.895157	0.939512	0.984206	0.807721	1.19925	0.874541	0.932773	0.949592	0.854838	1.05485	0.334864	0.490713	0.950789	0.854321	1.05815	0.355234	0.504692
Tissue factor	TF	P13726	CVD II	0.116302	1.26493	1.05318	1.51924	0.0119268	0.0560332	1.24947	1.03315	1.51108	0.021666	0.0787167	1.10966	0.988057	1.24623	0.0789042	0.149469	1.08984	0.969767	1.22479	0.148592	0.26852
Protein-glutamine gamma-glutamyltransferase 2	TGM2	P21980	CVD II	0.560289	1.21749	1.01083	1.4664	0.0381337	0.113912	1.17651	0.969664	1.42748	0.0994127	0.211535	1.10803	0.988283	1.24229	0.0787482	0.149469	1.09453	0.971673	1.23292	0.137036	0.256236
Thrombospondin-2	THBS2	P35442	CVD II	0.929481	1.17374	0.985594	1.39779	0.0723089	0.181161	1.21178	0.995297	1.47535	0.0557459	0.131325	1.26608	1.12459	1.42536	9.53727e-05	0.000617273	1.19639	1.06066	1.3495	0.00351692	0.0154612
Thrombopoietin	THPO	P40225	CVD II	0.439457	1.03932	0.853788	1.26517	0.700669	0.824394	0.911938	0.739804	1.12412	0.387746	0.543203	1.08714	0.971789	1.21619	0.144306	0.242579	1.09389	0.976918	1.22488	0.119881	0.23277
Angiopoietin-1 receptor	TIE2	Q02763	CVD II	0.236032	1.11939	0.935435	1.33952	0.218207	0.420183	1.26215	1.03425	1.54025	0.0219373	0.0787167	1.07888	0.964642	1.20665	0.183654	0.298309	1.06755	0.955897	1.19223	0.246176	0.387561
Thrombomodulin	TM	P07204	CVD II	0.242651	1.2703	1.06766	1.5114	0.00696756	0.0395961	1.31072	1.08417	1.5846	0.00519542	0.0327171	1.15913	1.03357	1.29995	0.0115903	0.0317711	1.15023	1.02865	1.28618	0.0140682	0.0424612
Tumor necrosis factor receptor superfamily member 10A	TNFRSF10A	O00220	CVD II	0.0100645	1.51588	1.27528	1.80188	2.38765e-06	0.000102601	1.57942	1.3028	1.91479	3.28022e-06	0.000127382	1.22134	1.13549	1.31368	7.58008e-08	1.76616e-06	1.18636	1.09987	1.27965	9.65338e-06	0.000188448
Tumor necrosis factor receptor superfamily member 11A	TNFRSF11A	Q9Y6Q6	CVD II	0.403907	1.31339	1.12398	1.53472	0.00060167	0.00667567	1.36983	1.14726	1.63559	0.000504259	0.00587462	1.24303	1.13106	1.36608	6.26606e-06	7.68417e-05	1.25965	1.1363	1.39638	1.1323e-05	0.000188448
Tumor necrosis factor receptor superfamily member 13B	TNFRSF13B	O14836	CVD II	0.942803	1.15129	0.973476	1.36157	0.0997855	0.225728	1.14413	0.955513	1.36998	0.142958	0.270806	1.1454	1.02957	1.27428	0.0125753	0.0340704	1.11739	0.997962	1.25111	0.0542817	0.130388
TNF-related apoptosis-inducing ligand receptor 2	TRAIL-R2	O14763	CVD II	0.00165211	1.53944	1.31107	1.80759	1.3962e-07	2.44261e-05	1.64018	1.35867	1.98001	2.60029e-07	3.49721e-05	1.18122	1.12516	1.24008	1.90527e-11	1.47976e-09	1.15962	1.09978	1.22271	4.28773e-08	4.99521e-06
Vascular endothelial growth factor D	VEGF-D	O43915	CVD II	0.143448	1.20143	1.01038	1.4286	0.0378176	0.113912	1.26079	1.03623	1.53402	0.0205813	0.0786136	1.13282	1.00891	1.27195	0.0348593	0.0796296	1.09355	0.970184	1.23259	0.143108	0.262553
V-set and immunoglobulin domain-containing protein 2	VSIG2	Q96IQ7	CVD II	0.22946	1.26838	1.10115	1.46101	0.000982088	0.0100791	1.35947	1.16578	1.58534	9.00889e-05	0.00246791	1.22851	1.09819	1.37431	0.000322015	0.00156312	1.18263	1.05609	1.32433	0.00367111	0.0158401
Lymphotactin	XCL1	P47992	CVD II	0.538893	1.17843	1.00995	1.37502	0.0370062	0.113912	1.209	1.01488	1.44025	0.0335519	0.0994174	1.10848	1.00263	1.2255	0.0443062	0.0964798	1.07608	0.969593	1.19427	0.167842	0.289683
Eukaryotic translation initiation factor 4E-binding protein 1	4E-BP1	Q13541	Inflammation	0.514781	1.08201	0.893051	1.31095	0.420881	0.60116	0.994964	0.814833	1.21492	0.960488	0.977265	1.05286	0.93855	1.1811	0.379684	0.514339	1.05174	0.937002	1.18052	0.39205	0.546992
Adenosine Deaminase	ADA	P00813	Inflammation	0.277666	1.05472	0.894115	1.24416	0.527357	0.68114	1.03786	0.873509	1.23312	0.672702	0.779799	1.116	0.997428	1.24867	0.0554884	0.115436	1.13179	1.012	1.26576	0.0300831	0.083393
Axin-1	AXIN1	O15169	Inflammation	0.465778	0.955541	0.787295	1.15974	0.645354	0.791408	0.93378	0.768157	1.13511	0.491596	0.629352	0.96167	0.863322	1.07122	0.47768	0.62881	0.977032	0.875804	1.08996	0.677139	0.793212
Caspase-8	CASP-8	Q14790	Inflammation	0.985121	1.07819	0.925517	1.25605	0.33385	0.518581	1.05675	0.895616	1.24688	0.51315	0.642817	1.05028	0.933382	1.18181	0.415182	0.552785	1.06072	0.94183	1.19463	0.331094	0.482155
Eotaxin	CCL11	P51671	Inflammation	0.752015	1.22171	1.01757	1.46679	0.0318177	0.107186	1.15667	0.947839	1.41151	0.151957	0.284164	1.12831	1.01885	1.24952	0.0204134	0.0505992	1.08739	0.978496	1.20839	0.119667	0.23277
C-C motif chemokine 19	CCL19	Q99731	Inflammation	0.17735	1.29902	1.08076	1.56136	0.00531174	0.0317342	1.22849	1.00732	1.49823	0.0421533	0.10913	1.08059	0.969861	1.20396	0.159975	0.264355	1.06173	0.949742	1.18691	0.292235	0.439295
C-C motif chemokine 20	CCL20	P78556	Inflammation	0.739388	1.11558	0.955846	1.302	0.16538	0.341005	1.13403	0.969209	1.32687	0.116494	0.237729	1.13126	1.01998	1.25468	0.0195768	0.0490472	1.07235	0.963411	1.19361	0.201243	0.337336
C-C motif chemokine 23	CCL23	P55773	Inflammation	0.696133	1.21141	1.01221	1.44983	0.0364103	0.113912	1.22875	1.0178	1.48342	0.0320707	0.0970452	1.14449	1.01945	1.28487	0.0222387	0.0542768	1.16342	1.03566	1.30693	0.0107589	0.0348168
C-C motif chemokine 25	CCL25	O15444	Inflammation	0.529844	1.16691	0.958512	1.42062	0.124092	0.267716	1.20796	0.992855	1.46967	0.0589859	0.137437	1.16309	1.04634	1.29287	0.00512196	0.0159122	1.11877	1.00098	1.25041	0.0480129	0.117591
C-C motif chemokine 28	CCL28	Q9NRJ3	Inflammation	0.808477	1.01917	0.850158	1.22177	0.837402	0.91925	0.999059	0.821858	1.21447	0.992462	0.992462	1.05679	0.954992	1.16943	0.285161	0.431445	1.04455	0.939042	1.1619	0.422413	0.572222
C-C motif chemokine 3	CCL3	P10147	Inflammation	0.988025	1.16348	0.965298	1.40235	0.112001	0.243889	1.17792	0.971486	1.42823	0.095773	0.208553	1.18392	1.06982	1.31018	0.00109338	0.00439236	1.1656	1.06063	1.28096	0.00146005	0.00773323
C-C motif chemokine 4	CCL4	P13236	Inflammation	0.582998	1.07117	0.885047	1.29644	0.480191	0.646731	1.05383	0.851646	1.30401	0.629506	0.751667	1.09009	0.979199	1.21353	0.115044	0.20462	1.10523	0.992985	1.23017	0.0670818	0.149067
Natural killer cell receptor 2B4	CD244	Q9BZW8	Inflammation	0.84659	0.97507	0.804269	1.18214	0.79722	0.892694	0.965875	0.792384	1.17735	0.73106	0.81554	0.948409	0.848103	1.06058	0.353021	0.492538	0.981327	0.876565	1.09861	0.743476	0.845024
CD40L receptor	CD40	P25942	Inflammation	0.91796	1.0629	0.882235	1.28057	0.521004	0.678178	1.03492	0.852166	1.25686	0.729181	0.81554	1.00198	0.896846	1.11944	0.972118	0.982647	1.02322	0.915266	1.14391	0.686542	0.799822
T-cell surface glycoprotein CD5	CD5	P06127	Inflammation	0.145101	1.19934	1.01466	1.41763	0.0331218	0.107186	1.2414	1.03682	1.48636	0.0186001	0.0747213	1.03659	0.926501	1.15976	0.530436	0.668063	1.0182	0.907502	1.1424	0.758736	0.854037
T cell surface glycoprotein CD6 isoform	CD6	P30203	Inflammation	0.36164	1.11534	0.927466	1.34128	0.246095	0.45508	1.11248	0.91893	1.34679	0.274392	0.427074	0.998795	0.892235	1.11808	0.983292	0.98753	0.989768	0.884299	1.10782	0.858013	0.91705
T-cell surface glycoprotein CD8 alpha chain	CD8A	P01732	Inflammation	0.792658	1.0927	0.913516	1.30702	0.331997	0.518581	1.20696	0.998369	1.45914	0.0520043	0.127547	1.11562	0.999465	1.24528	0.0511261	0.108294	1.12562	1.00212	1.26434	0.0459722	0.115196
CUB domain-containing protein 1	CDCP1	Q9H5V8	Inflammation	0.157785	1.31629	1.11411	1.55517	0.00123843	0.0115422	1.36607	1.15063	1.62184	0.000367559	0.00450743	1.16746	1.05327	1.29402	0.0031952	0.0107896	1.1567	1.03999	1.2865	0.00730539	0.0258605
Macrophage colony-stimulating factor 1	CSF1	P09603	Inflammation	0.817144	1.22916	1.02746	1.47045	0.0240578	0.0849314	1.21903	1.01067	1.47034	0.0383617	0.104078	1.2576	1.11316	1.42078	0.000231317	0.00122493	1.22216	1.07664	1.38734	0.00192412	0.00953959
Cystatin D	CST5	P28325	Inflammation	0.164105	1.11834	0.947866	1.31946	0.185027	0.368473	1.22351	1.03005	1.4533	0.0216102	0.0787167	1.04112	0.92982	1.16575	0.484802	0.631055	1.04704	0.934407	1.17324	0.428604	0.577253
Fractalkine	CX3CL1	P78423	Inflammation	0.00237314	1.39023	1.17548	1.64421	0.000118862	0.00251771	1.46768	1.22559	1.75759	3.02218e-05	0.00100595	1.0924	0.975904	1.22281	0.124528	0.216531	1.08424	0.966777	1.21597	0.166836	0.289683
C-X-C motif chemokine 1	CXCL1	P09341	Inflammation	0.235879	0.932396	0.775543	1.12097	0.456375	0.634699	0.876007	0.723174	1.06114	0.175959	0.315315	0.949091	0.852651	1.05644	0.339221	0.491184	0.957633	0.859565	1.06689	0.432248	0.578815
C-X-C motif chemokine 10	CXCL10	P02778	Inflammation	0.459768	1.09103	0.927661	1.28316	0.292495	0.47818	1.12586	0.953704	1.32909	0.161478	0.296255	0.985787	0.880272	1.10395	0.804266	0.867564	1.01155	0.900359	1.13648	0.846685	0.91705
C-X-C motif chemokine 11	CXCL11	O14625	Inflammation	0.888372	1.12619	0.902238	1.40572	0.293475	0.47818	1.09956	0.869514	1.39048	0.428069	0.576533	1.0371	0.933795	1.15184	0.496185	0.642001	1.05814	0.951306	1.17697	0.298026	0.445129
C-X-C motif chemokine 5	CXCL5	P42830	Inflammation	0.271718	0.916288	0.764149	1.09872	0.345309	0.53001	0.862191	0.716159	1.038	0.117334	0.237729	0.94105	0.846238	1.04648	0.262125	0.404471	0.937722	0.842127	1.04417	0.24115	0.382619
C-X-C motif chemokine 6	CXCL6	P80162	Inflammation	0.209081	0.88623	0.744642	1.05474	0.173864	0.352263	0.8488	0.700916	1.02788	0.0932732	0.205025	0.943044	0.842011	1.0562	0.310451	0.460733	0.951692	0.848911	1.06692	0.395809	0.548774
C-X-C motif chemokine 9	CXCL9	Q07325	Inflammation	0.0552461	1.36932	1.16065	1.61552	0.000194575	0.00323829	1.3926	1.17333	1.65285	0.000151544	0.00264588	1.15021	1.03726	1.27546	0.00796453	0.0234903	1.14815	1.0281	1.28222	0.0142145	0.0424612
Delta and Notch-like epidermal growth factor-related receptor	DNER	Q8NFT8	Inflammation	0.284512	0.904574	0.752466	1.08743	0.28567	0.47818	0.891111	0.731366	1.08575	0.252723	0.403277	1.0222	0.915609	1.1412	0.69597	0.794907	1.0277	0.917479	1.15116	0.636896	0.753283
Protein S100-A12	EN-RAGE	P80511	Inflammation	0.484608	1.20933	1.04964	1.39332	0.00852614	0.0441465	1.17717	1.00684	1.3763	0.0408091	0.106837	1.2904	1.15884	1.43688	3.36568e-06	4.61296e-05	1.26503	1.13687	1.40764	1.60586e-05	0.000233853
Fibroblast growth factor 19	FGF-19	O95750	Inflammation	0.582517	1.00976	0.856543	1.19039	0.907887	0.940168	1.06767	0.897452	1.27017	0.459953	0.608914	1.02246	0.915063	1.14247	0.694822	0.794907	0.992201	0.886487	1.11052	0.891655	0.92748
Fibroblast growth factor 21	FGF-21	Q9NSA1	Inflammation	0.528082	1.2119	1.01593	1.44566	0.0327131	0.107186	1.27551	1.0549	1.54225	0.0120175	0.0571443	1.23893	1.10891	1.38418	0.000152088	0.000864303	1.13397	1.00923	1.27412	0.0344738	0.0912772
Fms-related tyrosine kinase 3 ligand	FLT3L	P49771	Inflammation	0.478954	1.11635	0.952849	1.30791	0.173136	0.352263	1.06743	0.915784	1.24418	0.403916	0.553603	1.01732	0.901467	1.14807	0.780682	0.853048	0.988194	0.875248	1.11571	0.84791	0.91705
Hepatocyte growth factor	HGF	P14210	Inflammation	0.222327	1.22611	1.03887	1.44709	0.0159107	0.0687552	1.21061	1.00346	1.46052	0.0459264	0.116314	1.39003	1.23961	1.5587	1.74246e-08	4.51103e-07	1.3212	1.16673	1.49611	1.12866e-05	0.000188448
Interferon gamma	IFN-gamma	P01579	Inflammation	0.724307	1.0596	0.903877	1.24215	0.475338	0.646292	1.08688	0.925488	1.27643	0.309711	0.471651	1.02942	0.921236	1.1503	0.608812	0.739215	1.06435	0.951195	1.19097	0.276821	0.424338
Interleukin-10	IL-10	P22301	Inflammation	0.369412	1.02611	0.874733	1.20368	0.751629	0.858479	1.04155	0.879361	1.23365	0.637371	0.751667	1.17384	1.06575	1.2929	0.00114652	0.0045278	1.13497	1.0276	1.25356	0.0125315	0.0389312
Interleukin-10 receptor subunit beta	IL-10RB	Q08334	Inflammation	0.522917	1.27487	1.06789	1.52198	0.00721867	0.0400464	1.30654	1.07926	1.58169	0.00610235	0.0364576	1.2277	1.09298	1.37901	0.00054156	0.00247419	1.19225	1.05978	1.34129	0.00343313	0.0153831
Interleukin-12 subunit beta	IL-12B	P29460	Inflammation	0.433003	1.09127	0.900694	1.32217	0.372432	0.553724	1.22489	0.994989	1.50792	0.0557988	0.131325	1.0428	0.923563	1.17744	0.498722	0.642001	1.12122	0.986464	1.27438	0.0798838	0.166187
Interleukin-15 receptor subunit alpha	IL-15RA	Q13261	Inflammation	0.0718658	1.39354	1.17888	1.64728	0.000101027	0.00235393	1.44994	1.20164	1.74954	0.000105919	0.00246791	1.20457	1.07922	1.34448	0.000900562	0.00381511	1.1763	1.04627	1.32248	0.00659042	0.0239932
Interleukin-18 receptor 1	IL-18R1	Q13478	Inflammation	0.424898	1.1106	0.918106	1.34344	0.280077	0.477584	1.25816	1.03168	1.53435	0.0233312	0.0787167	1.1128	0.98574	1.25625	0.0840262	0.156625	1.06138	0.937623	1.20148	0.346315	0.501188
Interleukin-6	IL-6	P05231	Inflammation	0.646985	1.32018	1.12933	1.54328	0.000488991	0.00599657	1.20977	1.0237	1.42967	0.0254288	0.0811633	1.2266	1.11812	1.34562	1.53909e-05	0.000150756	1.17821	1.06397	1.30473	0.00162419	0.00840967
Interleukin-7	IL-7	P13232	Inflammation	0.0203173	0.849906	0.702283	1.02856	0.0947828	0.218657	0.76647	0.625506	0.939203	0.0103217	0.0501031	0.974038	0.874823	1.0845	0.631287	0.750645	1.00493	0.899537	1.12268	0.930611	0.948287
Interleukin-8	IL-8	P10145	Inflammation	0.215419	1.1374	0.99395	1.30155	0.0612434	0.158552	1.12059	0.96827	1.29687	0.126661	0.248	1.23823	1.12694	1.36051	8.69979e-06	0.000101062	1.22933	1.10604	1.36636	0.000128618	0.00119872
Latency-associated peptide transforming growth factor beta-1	LAP TGF-beta-1	P01137	Inflammation	0.503428	1.06644	0.876986	1.29681	0.519201	0.678178	0.998585	0.807909	1.23426	0.98955	0.992462	1.08649	0.974867	1.21088	0.133682	0.229029	1.08872	0.975865	1.21462	0.12791	0.244619
Leukemia inhibitory factor receptor	LIF-R	P42702	Inflammation	0.25001	1.2295	1.03069	1.46667	0.0216837	0.0812094	1.36197	1.13043	1.64093	0.00115605	0.01036	1.19299	1.05869	1.34433	0.00378022	0.0122332	1.19447	1.05811	1.3484	0.00406198	0.0164335
Monocyte chemotactic protein 1	MCP-1	P13500	Inflammation	0.538548	1.19585	1.03149	1.3864	0.0177421	0.0712742	1.11227	0.948496	1.30431	0.190439	0.331137	1.10228	0.992225	1.22454	0.0695982	0.137427	1.06889	0.959051	1.19131	0.228509	0.36974
Monocyte chemotactic protein 2	MCP-2	P80075	Inflammation	0.511791	0.967637	0.814789	1.14916	0.707634	0.824394	0.943368	0.789102	1.12779	0.522233	0.650697	1.00273	0.896416	1.12165	0.961971	0.978774	1.01469	0.907072	1.13508	0.798775	0.891313
Monocyte chemotactic protein 3	MCP-3	P80098	Inflammation	0.187212	1.36226	1.18	1.57267	2.45968e-05	0.000818721	1.3148	1.12295	1.53942	0.000671586	0.0074514	1.18095	1.06236	1.31277	0.00206807	0.00764856	1.15635	1.03553	1.29126	0.0098771	0.0333531
Monocyte chemotactic protein 4	MCP-4	Q99616	Inflammation	0.517379	1.0134	0.841096	1.221	0.88867	0.936924	0.9197	0.75567	1.11933	0.403616	0.553603	0.973109	0.872188	1.08571	0.625581	0.750645	0.989786	0.885061	1.1069	0.857205	0.91705
Matrix metalloproteinase-1	MMP-1	P03956	Inflammation	0.685352	1.11198	0.911173	1.35705	0.296235	0.479324	1.08208	0.880474	1.32985	0.453319	0.603562	1.05011	0.943409	1.16888	0.37112	0.511662	1.03562	0.929238	1.15417	0.526833	0.670777
Matrix metalloproteinase-10	MMP-10	P09238	Inflammation	0.337348	1.32211	1.11286	1.5707	0.00149081	0.0128652	1.27902	1.07075	1.5278	0.00665145	0.0377997	1.20888	1.08086	1.35206	0.000895245	0.00381511	1.13473	1.01151	1.27295	0.0311564	0.0844122
Neurotrophin-3	NT-3	P20783	Inflammation	0.765684	1.06496	0.954074	1.18873	0.261901	0.476742	1.10879	0.972668	1.26396	0.122276	0.243507	1.0628	0.953913	1.18412	0.269409	0.410277	1.0602	0.945112	1.1893	0.31873	0.46707
Osteoprotegerin	OPG	O00300	Inflammation	0.953788	1.22211	1.00083	1.49233	0.0490614	0.135215	1.27436	1.02843	1.57912	0.0266787	0.0834461	1.29005	1.14931	1.44802	1.55285e-05	0.000150756	1.21915	1.0835	1.37178	0.000992617	0.00608631
Oncostatin-M	OSM	P13725	Inflammation	0.395717	1.06804	0.914081	1.24792	0.407221	0.589332	1.01302	0.85493	1.20035	0.881206	0.933277	1.19609	1.06818	1.33933	0.00191638	0.0072019	1.12004	0.996437	1.25898	0.0574161	0.135131
Programmed cell death 1 ligand 1	PD-L1	Q9NZQ7	Inflammation	0.690458	1.22078	1.0116	1.47321	0.0375087	0.113912	1.20835	0.999155	1.46135	0.0510274	0.126483	1.13429	1.01804	1.26381	0.022363	0.0542768	1.148	1.03085	1.27846	0.0119646	0.0377203
SIR2-like protein 2	SIRT2	Q8IXJ6	Inflammation	0.396782	0.97333	0.79859	1.1863	0.788888	0.887976	0.921162	0.753104	1.12672	0.424273	0.576533	0.990528	0.888878	1.1038	0.863229	0.910101	0.999497	0.895796	1.1152	0.992816	0.992816
Sulfotransferase 1A1	ST1A1	P50225	Inflammation	0.556479	0.984878	0.809073	1.19888	0.879277	0.936924	0.953412	0.7811	1.16374	0.639023	0.751667	0.978063	0.876771	1.09106	0.690891	0.794907	0.989462	0.885454	1.10569	0.851695	0.91705
STAM-binding protein	STAMBP	O95630	Inflammation	0.400949	0.959492	0.789723	1.16576	0.677254	0.813403	0.9142	0.748077	1.11721	0.380638	0.537507	0.972027	0.871857	1.08371	0.609139	0.739215	0.985917	0.883708	1.09995	0.799504	0.891313
Transforming growth factor alpha	TGF-alpha	P01135	Inflammation	0.609412	1.14256	0.999472	1.30613	0.0509111	0.137934	1.11333	0.968022	1.28045	0.132455	0.252968	1.19611	1.07341	1.33285	0.0011839	0.00459747	1.16872	1.04643	1.30529	0.00569475	0.0214012
Tumor necrosis factor	TNF	P01375	Inflammation	0.00082701	1.42818	1.17778	1.73182	0.000290538	0.00451303	1.45204	1.19607	1.7628	0.000163588	0.00264588	1.02123	0.920454	1.13305	0.691846	0.794907	1.01293	0.911103	1.12615	0.812078	0.89675
TNF-beta	TNFB	P01374	Inflammation	0.560736	0.986746	0.845229	1.15196	0.865854	0.936924	1.04711	0.863575	1.26966	0.639628	0.751667	0.96152	0.85649	1.07943	0.506118	0.647942	0.967177	0.856206	1.09253	0.591456	0.706715
Tumor necrosis factor receptor superfamily member 9	TNFRSF9	Q07011	Inflammation	0.98249	1.28596	1.10471	1.49694	0.00117581	0.0114151	1.30266	1.10479	1.53596	0.00165784	0.0133199	1.28679	1.16207	1.42488	1.24837e-06	1.93914e-05	1.27914	1.14256	1.43205	1.92672e-05	0.000249403
Tumor necrosis factor ligand superfamily member 14	TNFSF14	O43557	Inflammation	0.761582	1.02443	0.849362	1.23557	0.800743	0.892694	0.981935	0.804976	1.1978	0.857301	0.929076	1.01849	0.912475	1.13683	0.743868	0.821428	1.02209	0.915073	1.14163	0.698598	0.809817
TNF-related apoptosis-inducing ligand	TRAIL	P50591	Inflammation	0.449001	0.890039	0.723558	1.09482	0.270231	0.477584	0.855059	0.687771	1.06304	0.158645	0.293367	0.993395	0.887716	1.11166	0.908068	0.943791	0.966609	0.86004	1.08638	0.5688	0.689705
TNF-related activation-induced cytokine	TRANCE	O14788	Inflammation	0.823541	1.04729	0.855533	1.28203	0.654286	0.794003	0.996338	0.803803	1.23499	0.973284	0.985979	1.02103	0.912523	1.14243	0.716598	0.802727	1.02506	0.912202	1.15189	0.677464	0.793212
Tumor necrosis factor (Ligand) superfamily, member 12	TWEAK	O43508	Inflammation	0.933782	0.866532	0.728554	1.03064	0.105469	0.23404	0.886422	0.734813	1.06931	0.207762	0.348263	0.872394	0.779897	0.97586	0.0169732	0.0434588	0.951574	0.848102	1.06767	0.398038	0.548774
Urokinase-type plasminogen activator	uPA	P00749	Inflammation	0.143542	1.21893	1.02392	1.45107	0.0260317	0.0905282	1.30009	1.07973	1.56542	0.00561493	0.0344284	1.11854	0.998918	1.25249	0.0522338	0.109644	1.10836	0.9892	1.24186	0.0762555	0.160068
Vascular endothelial growth factor A	VEGF-A	P15692	Inflammation	0.936395	1.27622	1.07044	1.52156	0.0065534	0.0381736	1.25348	1.03179	1.52279	0.0228964	0.0787167	1.25034	1.13282	1.38006	9.15994e-06	0.000101062	1.26424	1.13792	1.40458	1.26882e-05	0.00019709
CD166 antigen	ALCAM	Q13740	CVD III	0.647415	1.13388	0.944882	1.36069	0.176836	0.355196	1.1848	0.978536	1.43454	0.0822777	0.184334	1.14736	1.01724	1.29412	0.0251967	0.0593013	1.13069	1.00289	1.27478	0.0447344	0.11454
Aminopeptidase N	AP-N	P15144	CVD III	0.393513	1.18821	1.00051	1.41112	0.0493273	0.135215	1.24857	1.04338	1.49411	0.0153701	0.0639506	1.16059	1.03811	1.29753	0.00886545	0.0250726	1.15999	1.03742	1.29705	0.00919256	0.0319682
Tyrosine-protein kinase receptor UFO	AXL	P30530	CVD III	0.154009	1.10201	0.926477	1.3108	0.272514	0.477584	1.24131	1.02507	1.50316	0.0268603	0.0834461	1.02863	0.91659	1.15436	0.631444	0.750645	1.05704	0.940031	1.18862	0.35403	0.504692
Caspase-3	CASP-3	P42574	CVD III	0.592305	1.03981	0.848667	1.274	0.706433	0.824394	0.98386	0.801023	1.20843	0.876726	0.932773	1.00375	0.900816	1.11846	0.945888	0.975185	1.02169	0.915231	1.14053	0.702301	0.81008
C-C motif chemokine 15	CCL15	Q16663	CVD III	0.732342	1.09293	0.929946	1.28448	0.280811	0.477584	1.15467	0.971673	1.37214	0.10235	0.21452	1.12834	1.01041	1.26004	0.0320461	0.0739282	1.11383	0.994454	1.24754	0.0623465	0.145267
C-C motif chemokine 16	CCL16	O15467	CVD III	0.894126	1.19555	0.99238	1.44033	0.0601801	0.158552	1.26018	1.0318	1.53913	0.023404	0.0787167	1.2239	1.07454	1.39402	0.00234538	0.00827991	1.21069	1.06275	1.37922	0.00403821	0.0164335
C-C motif chemokine 24	CCL24	O00175	CVD III	0.64771	0.94578	0.799657	1.1186	0.515034	0.678178	0.922527	0.776504	1.09601	0.359032	0.514676	0.96308	0.86073	1.0776	0.511678	0.651481	0.990881	0.885203	1.10918	0.873505	0.917171
Scavenger receptor cysteine-rich type 1 protein M130	CD163	Q86VB7	CVD III	0.201233	1.24921	1.03749	1.50414	0.0188564	0.0744667	1.3616	1.11563	1.66179	0.00239484	0.016909	1.16968	1.04233	1.31258	0.00770099	0.0230042	1.14484	1.02029	1.28459	0.0213462	0.0614034
Complement component C1q receptor	CD93	Q9NPY3	CVD III	0.0810374	1.38404	1.18286	1.61944	5.00468e-05	0.00145761	1.36828	1.16372	1.60879	0.000147518	0.00264588	1.1816	1.05375	1.32497	0.00428884	0.013689	1.16095	1.03616	1.30078	0.0101087	0.0336474
Cadherin-5	CDH5	P33151	CVD III	0.122359	1.11701	0.918092	1.35903	0.268766	0.477584	1.19989	0.981453	1.46693	0.0755074	0.17101	1.01983	0.914551	1.13723	0.723916	0.80328	1.0419	0.934114	1.16213	0.461281	0.610673
Chitinase-3-like protein 1	CHI3L1	P36222	CVD III	0.815821	1.33835	1.14111	1.56968	0.000340064	0.00466087	1.40178	1.16915	1.6807	0.000264476	0.00362487	1.37379	1.22213	1.54428	1.03338e-07	2.18889e-06	1.28318	1.13267	1.45369	8.96628e-05	0.00094961
Chitotriosidase-1	CHIT1	Q13231	CVD III	0.914404	1.07302	0.883555	1.30311	0.477091	0.646292	0.993412	0.805783	1.22473	0.950651	0.971499	0.989351	0.891983	1.09735	0.839486	0.893152	0.995373	0.894787	1.10727	0.932007	0.948287
Contactin-1	CNTN1	Q12860	CVD III	0.313684	0.938648	0.767162	1.14847	0.538482	0.689376	1.02423	0.825214	1.27124	0.828071	0.905824	0.893663	0.795461	1.00399	0.0583639	0.120343	0.931359	0.82878	1.04664	0.232328	0.373327
Collagen alpha-1(I) chain	COL1A1	P02452	CVD III	0.658323	1.06298	0.89191	1.26685	0.495118	0.659214	1.06646	0.888852	1.27955	0.488769	0.629188	1.05211	0.940282	1.17723	0.375648	0.514339	1.04057	0.928043	1.16673	0.495849	0.641849
Carboxypeptidase A1	CPA1	P15085	CVD III	0.213785	0.970747	0.837329	1.12542	0.693895	0.820698	0.994283	0.86469	1.1433	0.935863	0.964849	1.11801	0.993251	1.25843	0.0646328	0.130421	1.09186	0.971703	1.22688	0.139565	0.258084
Carboxypeptidase B	CPB1	P15086	CVD III	0.172724	0.98299	0.846976	1.14085	0.821371	0.91133	1.01336	0.879323	1.16783	0.85452	0.929076	1.13352	1.00816	1.27447	0.0360874	0.0816345	1.12437	1.00136	1.26249	0.0473707	0.117419
Cystatin-B	CSTB	P04080	CVD III	0.800881	1.24556	1.03896	1.49325	0.0176419	0.0712742	1.22857	1.01309	1.48989	0.0364288	0.102386	1.18996	1.07222	1.32064	0.0010689	0.00436937	1.19818	1.0766	1.3335	0.000926397	0.00589983
Cathepsin Z	CTSZ	Q9UBR2	CVD III	0.941754	1.19701	0.991674	1.44486	0.0610848	0.158552	1.23049	1.01414	1.493	0.0355299	0.102203	1.24925	1.11813	1.39574	8.36651e-05	0.000573352	1.20177	1.07565	1.34268	0.00115784	0.00680157
C-X-C motif chemokine 16	CXCL16	Q9H2A7	CVD III	0.720473	1.17401	0.974825	1.4139	0.0908036	0.213709	1.14042	0.94813	1.3717	0.163131	0.29695	1.23959	1.1084	1.3863	0.000167664	0.000930138	1.19536	1.06789	1.33805	0.00192429	0.00953959
Protein delta homolog 1	DLK-1	P80370	CVD III	0.266258	0.890273	0.740764	1.06996	0.215315	0.418069	0.870501	0.719898	1.05261	0.152449	0.284164	0.946504	0.842972	1.06275	0.352249	0.492538	0.980468	0.871998	1.10243	0.741585	0.845024
Epidermal growth factor receptor*	EGFR*	P00533	CVD III	0.744496	0.833894	0.694524	1.00123	0.0515629	0.138094	0.899254	0.736206	1.09841	0.298175	0.457071	0.947626	0.848259	1.05863	0.341182	0.491184	0.969145	0.867221	1.08305	0.580403	0.697082
Epithelial cell adhesion molecule	Ep-CAM	P16422	CVD III	0.207945	1.09355	0.908037	1.31696	0.345758	0.53001	1.12437	0.924763	1.36706	0.239767	0.385281	1.01542	0.907253	1.13648	0.790056	0.8562	0.997878	0.888668	1.12051	0.971349	0.979759
Ephrin type-B receptor 4	EPHB4	P54760	CVD III	0.507328	1.23373	1.05744	1.43941	0.00758765	0.0411145	1.26351	1.0739	1.48659	0.0048107	0.0318231	1.19217	1.06519	1.33429	0.00222084	0.00808524	1.19833	1.06793	1.34465	0.0020836	0.0101142
Fatty acid-binding protein 4	FABP4	P15090	CVD III	0.541801	1.43668	1.17528	1.75621	0.000405936	0.00525462	1.56552	1.24399	1.97015	0.000132743	0.00264588	1.3748	1.21691	1.55318	3.15497e-07	5.65467e-06	1.44249	1.25255	1.66124	3.65989e-07	1.70551e-05
Tumor necrosis factor receptor superfamily member 6	FAS	P25445	CVD III	0.458884	1.19643	1.02585	1.39538	0.0223064	0.0812094	1.21138	1.04207	1.40819	0.0125425	0.0573019	1.12761	1.03076	1.23356	0.00876007	0.0250726	1.12074	1.02189	1.22916	0.0155391	0.0458304
Galectin-4	Gal-4	P56470	CVD III	0.855809	1.12692	0.937097	1.35519	0.204218	0.399855	1.13905	0.934124	1.38893	0.198252	0.339652	1.15919	1.03875	1.29359	0.00831017	0.0242034	1.11172	0.993304	1.24424	0.0653227	0.147769
Growth/differentiation factor 15	GDF-15	Q99988	CVD III	0.55031	1.56029	1.31902	1.84569	2.09666e-07	2.44261e-05	1.5722	1.3161	1.87813	6.10754e-07	4.74352e-05	1.65446	1.50266	1.82161	1.14286e-24	2.66285e-22	1.61398	1.44267	1.80562	6.1656e-17	1.43658e-14
Platelet glycoprotein VI	GP6	Q9HCN6	CVD III	0.176655	0.931205	0.761978	1.13801	0.486093	0.650918	0.880331	0.717821	1.07963	0.220912	0.365054	0.999777	0.898228	1.11281	0.996746	0.996746	1.00852	0.905137	1.12371	0.877808	0.917171
Granulins	GRN	P28799	CVD III	0.618691	1.13343	0.959683	1.33864	0.140144	0.296511	1.14805	0.978861	1.34647	0.0896408	0.198917	1.13531	1.01484	1.27008	0.0266053	0.0619904	1.12716	1.00844	1.25986	0.0350299	0.0917075
Intercellular adhesion molecule 2	ICAM-2	P13598	CVD III	0.834397	1.03463	0.861962	1.2419	0.71476	0.826155	1.09609	0.907595	1.32374	0.340611	0.502293	1.06342	0.955556	1.18347	0.259802	0.403559	1.07019	0.960046	1.19297	0.220884	0.363242
Insulin-like growth factor-binding protein 1	IGFBP-1	P08833	CVD III	0.714327	1.16068	0.988723	1.36255	0.0685548	0.17553	1.15229	0.971705	1.36644	0.103117	0.21452	1.12152	0.985907	1.27579	0.0811377	0.15246	1.11668	0.968714	1.28725	0.128084	0.244619
Insulin-like growth factor-binding protein 2	IGFBP-2	P18065	CVD III	0.077038	1.48726	1.26542	1.748	1.46356e-06	8.52525e-05	1.57614	1.30794	1.89934	1.74572e-06	8.13508e-05	1.25987	1.11573	1.42263	0.000194108	0.0010518	1.30026	1.13716	1.48676	0.000123302	0.00119872
Insulin-like growth factor-binding protein 7	IGFBP-7	Q16270	CVD III	0.978172	1.26838	1.07687	1.49395	0.00441698	0.027815	1.30234	1.0924	1.55264	0.0032266	0.0221117	1.2812	1.14371	1.43521	1.88202e-05	0.000168658	1.2559	1.12085	1.40722	8.65682e-05	0.00094961
Interleukin-17 receptor A	IL-17RA	Q96F46	CVD III	0.928668	1.04777	0.870918	1.26054	0.620773	0.765292	1.03674	0.857935	1.25281	0.708733	0.801625	1.02179	0.914934	1.14113	0.702084	0.796144	1.03331	0.926431	1.15252	0.556392	0.682312
Interleukin-18-binding protein	IL-18BP	O95998	CVD III	0.61384	1.2708	1.06435	1.51729	0.0080614	0.0426888	1.34106	1.11714	1.60988	0.00164238	0.0133199	1.24514	1.11211	1.39408	0.000142896	0.000853714	1.24667	1.11027	1.39983	0.000192014	0.00172074
Interleukin-1 receptor type 1	IL-1RT1	P14778	CVD III	0.286931	1.22139	1.01695	1.46692	0.0323672	0.107186	1.26452	1.05211	1.5198	0.0123709	0.0573019	1.15095	1.02571	1.29149	0.016761	0.0433923	1.12342	1.00079	1.26107	0.0484493	0.117591
Interleukin-1 receptor type 2	IL-1RT2	P27930	CVD III	0.3266	0.996995	0.852532	1.16594	0.96994	0.974388	1.05928	0.893932	1.25522	0.50598	0.637261	1.16018	1.03064	1.306	0.0139123	0.0368359	1.14224	1.01265	1.28842	0.0304223	0.083393
Interleukin-2 receptor subunit alpha	IL-2RA	P01589	CVD III	0.780783	1.31415	1.10395	1.56438	0.00212653	0.0159833	1.25862	1.04958	1.50928	0.0130572	0.0579544	1.25919	1.13198	1.40071	2.22222e-05	0.000184921	1.22383	1.09496	1.36786	0.000373756	0.00290284
Interleukin-6 receptor subunit alpha	IL-6RA	P08887	CVD III	0.170267	0.967451	0.809359	1.15642	0.716237	0.826155	0.957726	0.796872	1.15105	0.645208	0.751667	1.10743	0.990213	1.23852	0.0738314	0.143356	1.11083	0.993561	1.24194	0.0648224	0.147769
Integrin beta-2	ITGB2	P05107	CVD III	0.960373	1.06738	0.895398	1.2724	0.466957	0.643793	1.12138	0.938813	1.33945	0.206389	0.348263	1.07739	0.974729	1.19085	0.144574	0.242579	1.08969	0.985904	1.2044	0.0925749	0.185172
Junctional adhesion molecule A	JAM-A	Q9Y624	CVD III	0.422628	1.04052	0.854179	1.26751	0.693207	0.820698	0.983857	0.804607	1.20304	0.873991	0.932773	1.03443	0.928692	1.1522	0.538371	0.673158	1.06124	0.952149	1.18283	0.282826	0.43071
Kallikrein-6	KLK6	Q92876	CVD III	0.438874	1.01474	0.851648	1.20907	0.869977	0.936924	1.03157	0.863722	1.23205	0.731536	0.81554	1.0861	0.971997	1.21361	0.144715	0.242579	1.13868	1.01768	1.27406	0.0234717	0.066694
Low-density lipoprotein receptor	LDL receptor	P01130	CVD III	0.906799	0.952511	0.79433	1.14219	0.599511	0.746984	1.12055	0.888674	1.41292	0.335949	0.498574	1.01306	0.904196	1.13503	0.823013	0.879642	1.04069	0.916212	1.18208	0.539468	0.675785
Lymphotoxin-beta receptor	LTBR	P36941	CVD III	0.701124	1.20539	1.04079	1.39602	0.0126407	0.0577508	1.21729	1.0514	1.40937	0.0085274	0.0423266	1.20389	1.09378	1.32508	0.000149724	0.000864303	1.19195	1.08124	1.31399	0.000415037	0.00302199
Myoglobin	MB	P02144	CVD III	0.954137	1.14629	0.978931	1.34225	0.0899789	0.213709	1.1883	1.00924	1.39912	0.0384152	0.104078	1.12392	0.995291	1.26917	0.0595862	0.121786	1.15804	1.02591	1.3072	0.0176066	0.0512791
Matrix extracellular phosphoglycoprotein	MEPE	Q9NQ76	CVD III	0.243534	0.8996	0.755641	1.07099	0.234369	0.447544	0.922329	0.767248	1.10875	0.389334	0.543203	1.00765	0.899413	1.12892	0.895373	0.935524	1.06224	0.945474	1.19344	0.30949	0.459307
Matrix metalloproteinase-2	MMP-2	P08253	CVD III	0.0844211	1.33976	1.12065	1.60172	0.00132712	0.0118931	1.3595	1.13407	1.62975	0.000900119	0.00873866	1.14857	1.0244	1.28779	0.0176451	0.044688	1.16021	1.03323	1.3028	0.0119798	0.0377203
Matrix metalloproteinase-3	MMP-3	P08254	CVD III	0.741166	1.28215	1.05866	1.55282	0.010982	0.0533084	1.24215	1.0161	1.5185	0.0343642	0.100086	1.20418	1.06843	1.35716	0.0023289	0.00827991	1.21229	1.06986	1.37367	0.00253653	0.0120615
Matrix metalloproteinase-9	MMP-9	P14780	CVD III	0.324552	1.03747	0.879106	1.22436	0.663373	0.80086	0.966152	0.80703	1.15665	0.70764	0.801625	1.1823	1.05867	1.32035	0.00296036	0.0101436	1.1033	0.983742	1.2374	0.0929835	0.185172
Myeloperoxidase	MPO	P05164	CVD III	0.439553	1.09018	0.915903	1.29761	0.331287	0.518581	1.11873	0.92242	1.35682	0.254428	0.403277	1.14528	1.03247	1.27042	0.0103469	0.0287002	1.14319	1.03197	1.2664	0.010389	0.0340936
Neurogenic locus notch homolog protein 3	Notch3	Q9UM47	CVD III	0.216654	1.24694	1.03406	1.50365	0.0208543	0.0805418	1.24605	1.0278	1.51066	0.025155	0.0811633	1.13118	1.00776	1.26972	0.0365161	0.0818101	1.14045	1.01412	1.2825	0.028228	0.0792423
N-terminal prohormone brain natriuretic peptide	NT-proBNP	NA	CVD III	0.0811484	1.46594	1.26544	1.69821	3.44721e-07	2.67733e-05	1.59286	1.33301	1.90337	3.00189e-07	3.49721e-05	1.26828	1.13755	1.41404	1.85334e-05	0.000168658	1.33607	1.18774	1.50293	1.39692e-06	5.42469e-05
Osteopontin	OPN	P10451	CVD III	0.553821	1.27614	1.08113	1.50632	0.00395216	0.0257415	1.27716	1.07089	1.52315	0.00648663	0.0377846	1.40006	1.24885	1.56958	7.89719e-09	2.62864e-07	1.37094	1.21704	1.54431	2.07033e-07	1.20597e-05
Plasminogen activator inhibitor 1	PAI	P05121	CVD III	0.0274916	0.904786	0.754529	1.08497	0.280203	0.477584	0.818502	0.667895	1.00307	0.0535556	0.128644	1.05273	0.941234	1.17743	0.368313	0.510815	1.03343	0.922224	1.15805	0.571301	0.689705
Proprotein convertase subtilisin/kexin type 9	PCSK9	Q8NBP7	CVD III	0.725969	1.10541	0.917303	1.33209	0.292336	0.47818	1.06045	0.873193	1.28786	0.553807	0.679143	1.22677	1.09867	1.3698	0.000281002	0.00139305	1.20836	1.08021	1.35171	0.000936883	0.00589983
Platelet-derived growth factor subunit A	PDGF subunit A	P04085	CVD III	0.0623569	0.939283	0.777664	1.13449	0.515569	0.678178	0.83615	0.68637	1.01862	0.0755967	0.17101	1.0341	0.927508	1.15295	0.545742	0.676372	1.03722	0.929464	1.15747	0.513784	0.66139
Platelet endothelial cell adhesion molecule	PECAM-1	P16284	CVD III	0.374138	1.02195	0.84156	1.24101	0.826549	0.91273	0.988619	0.813079	1.20206	0.908635	0.953658	1.04782	0.941193	1.16652	0.393628	0.530146	1.07299	0.964063	1.19423	0.19709	0.332767
Peptidoglycan recognition protein 1	PGLYRP1	O75594	CVD III	0.883601	1.0907	0.932247	1.27609	0.278361	0.477584	1.10834	0.937133	1.31081	0.229552	0.374026	1.10486	0.989124	1.23414	0.0773514	0.148949	1.09303	0.974006	1.2266	0.130479	0.247168
Perlecan	PLC	P98160	CVD III	0.802851	1.22719	1.04844	1.43641	0.0108065	0.0533084	1.2325	1.04426	1.45467	0.0134315	0.0579544	1.25519	1.11806	1.40915	0.000117932	0.000723112	1.28888	1.14156	1.45521	4.17096e-05	0.000485917
Paraoxonase	PON3	Q15166	CVD III	0.924717	0.936011	0.7618	1.15006	0.529126	0.68114	0.991531	0.787664	1.24816	0.942265	0.96717	1.02271	0.910867	1.14829	0.703887	0.796144	1.04743	0.919232	1.1935	0.486663	0.633982
Pulmonary surfactant-associated protein D*	PSP-D*	P35247	CVD III	0.207232	1.2331	1.03965	1.46255	0.0161009	0.0687552	1.20685	1.00626	1.44742	0.0426335	0.109161	1.10694	0.992779	1.23423	0.0673286	0.134082	1.07374	0.960948	1.19978	0.208937	0.347731
Retinoic acid receptor responder protein 2	RARRES2	Q99969	CVD III	0.398673	1.13544	0.920187	1.40105	0.236257	0.447544	1.07891	0.866612	1.34322	0.496887	0.632649	1.24093	1.10119	1.39841	0.000398007	0.00189256	1.19558	1.05918	1.34955	0.00384872	0.0163046
Resistin	RETN	Q9HD89	CVD III	0.152157	1.03917	0.893547	1.20852	0.617933	0.765292	1.02338	0.871924	1.20114	0.777334	0.854334	1.16771	1.05154	1.29671	0.00373218	0.0122332	1.15432	1.0357	1.28651	0.00948488	0.0324996
Secretoglobin family 3A member 2	SCGB3A2	Q96PL1	CVD III	0.93286	1.15408	0.974029	1.36741	0.0977435	0.223277	1.15288	0.932752	1.42495	0.188179	0.329668	1.22639	1.10893	1.35628	7.09807e-05	0.000501166	1.12033	0.991433	1.26598	0.0684557	0.149067
E-selectin	SELE	P16581	CVD III	0.916147	1.05276	0.883869	1.25393	0.564408	0.710849	1.10395	0.90891	1.34084	0.318741	0.48225	1.07299	0.96017	1.19907	0.213903	0.339044	1.05497	0.942727	1.18058	0.35114	0.504692
P-selectin	SELP	P16109	CVD III	0.402954	1.03017	0.846202	1.25413	0.767118	0.870978	0.983574	0.804205	1.20295	0.87191	0.932773	1.05612	0.947893	1.17671	0.322242	0.475205	1.06694	0.957328	1.18911	0.241395	0.382619
Tyrosine-protein phosphatase non-receptor type substrate 1	SHPS-1	P78324	CVD III	0.3333	1.17844	1.00502	1.38178	0.0432192	0.124322	1.21033	1.03333	1.41764	0.0179635	0.0734297	1.11245	1.00177	1.23537	0.0462545	0.0997897	1.12035	1.00914	1.24382	0.0331203	0.0887016
ST2 protein	ST2	Q01638	CVD III	0.603286	1.24707	1.03224	1.5066	0.0220816	0.0812094	1.31227	1.07254	1.60559	0.00828212	0.0423266	1.20765	1.06801	1.36553	0.00261609	0.00909776	1.21007	1.06759	1.37157	0.0028517	0.013158
Tissue factor pathway inhibitor	TFPI	P10646	CVD III	0.981684	1.06227	0.872882	1.29276	0.546521	0.692062	1.15823	0.920551	1.45728	0.210014	0.349524	1.0835	0.968878	1.21168	0.159794	0.264355	1.11988	0.993516	1.26232	0.0638136	0.147214
Metalloproteinase inhibitor 4	TIMP4	Q99727	CVD III	0.452082	1.31783	1.09217	1.59013	0.00397723	0.0257415	1.26472	1.03766	1.54147	0.0200137	0.0783798	1.25376	1.13432	1.38578	9.54231e-06	0.000101062	1.19963	1.07812	1.33484	0.000836221	0.00556684
Trem-like transcript 2 protein	TLT-2	Q5T2D2	CVD III	0.890491	1.00236	0.830892	1.20921	0.98035	0.98035	0.998797	0.826218	1.20742	0.99008	0.992462	1.02254	0.917335	1.13982	0.687372	0.794907	1.04645	0.937646	1.16787	0.417629	0.571048
Tumor necrosis factor receptor 1	TNF-R1	P19438	CVD III	0.571074	1.31629	1.1269	1.5375	0.000525614	0.00612341	1.321	1.12256	1.55452	0.000802394	0.0081286	1.2592	1.14612	1.38345	1.58285e-06	2.30502e-05	1.25079	1.12897	1.38575	1.86777e-05	0.000249403
Tumor necrosis factor receptor 2	TNF-R2	P20333	CVD III	0.296612	1.36405	1.16154	1.60186	0.000152995	0.00297065	1.35937	1.15458	1.60047	0.000228394	0.00332599	1.25083	1.12522	1.39047	3.40024e-05	0.000255755	1.22977	1.10191	1.37246	0.000222072	0.0019164
Tumor necrosis factor receptor superfamily member 10C	TNFRSF10C	O14798	CVD III	0.434241	1.11218	0.928003	1.3329	0.24972	0.458148	1.09834	0.909256	1.32674	0.330516	0.493655	1.0624	0.950129	1.18793	0.288146	0.433149	1.03496	0.921645	1.1622	0.561376	0.68482
Tumor necrosis factor receptor superfamily member 14	TNFRSF14	Q92956	CVD III	0.564815	1.2496	1.0445	1.49498	0.0148515	0.0665461	1.22147	1.01553	1.46916	0.0337081	0.0994174	1.15756	1.04858	1.27786	0.00372751	0.0122332	1.14899	1.04144	1.26766	0.00561223	0.0214012
Tumor necrosis factor ligand superfamily member 13B	TNFSF13B	Q9Y275	CVD III	0.999067	1.19238	1.00161	1.41948	0.0479208	0.134525	1.18648	0.997637	1.41108	0.0532095	0.128644	1.25386	1.1296	1.39178	2.1495e-05	0.000184921	1.18519	1.06744	1.31592	0.00146035	0.00773323
Tissue-type plasminogen activator	t-PA	P00750	CVD III	0.857644	1.16848	0.977011	1.39748	0.0881467	0.213639	1.14098	0.942041	1.38193	0.17728	0.315315	1.12858	1.00593	1.26619	0.0393269	0.0872682	1.0871	0.966034	1.22334	0.165646	0.289683
Transferrin receptor protein 1	TR	P02786	CVD III	0.115369	0.932733	0.786351	1.10637	0.424015	0.60116	0.898127	0.752811	1.07149	0.232816	0.37671	1.05593	0.943636	1.18159	0.342774	0.491184	1.08648	0.970064	1.21686	0.15147	0.271481
Tartrate-resistant acid phosphatase type 5	TR-AP	P13686	CVD III	0.602534	1.03776	0.86376	1.2468	0.692253	0.820698	1.08839	0.902812	1.31212	0.374517	0.532088	1.12919	1.01595	1.25505	0.0242257	0.0575978	1.10253	0.99011	1.22771	0.0752668	0.159429
Urokinase plasminogen activator surface receptor	U-PAR	Q03405	CVD III	0.613275	1.2279	1.06304	1.41831	0.0052524	0.0317342	1.2232	1.05672	1.41592	0.00695555	0.0385867	1.19282	1.09225	1.30264	8.72044e-05	0.000580532	1.16839	1.0634	1.28374	0.00119684	0.00680157
von Willebrand factor	vWF	P04275	CVD III	0.138699	1.08584	0.90951	1.29635	0.362369	0.545209	1.06868	0.892631	1.27944	0.469537	0.618091	1.26933	1.13395	1.42086	3.40275e-05	0.000255755	1.2244	1.09254	1.37217	0.000496983	0.00340579
HR was calculated using cox regression. Effect estimates have been calculated per 1 SD increase in normalized protein expression values on a log2 scale.
Model 1: adjusted for age and sex.
Model 2: adjusted for age, sex, total cholesterol, high‐density lipoprotein cholesterol, systolic blood pressure, current smoking, antihypertensive medication use, body mass index, education, physical activity, and alcohol consumption.
pinteraction was calculated in Model 2. The interaction effect of diabetes status was examined by adding the term (protein×diabetes status) to the model among the whole baseline participants.
Red means P-value lower than 0.05.
* indicates that the protein failed the Schoenfeld residue test.

## Sheet: Table S2
Table S2 Validation of results in KORA-Age1 for proteins significantly associated with all-cause mortality in the KORA S4 sample
Protein name	Short name	UniProt ID	Panel	KORA S4 with type 2 diabetes at baseline (n=244) all-cause mortality (n=116)					KORA-Age1 with type 2 diabetes at baseline (n=203) all-cause mortality (n=76)						Protein name	Short name	UniProt ID	Panel	KORA S4 without type 2 diabetes at baseline (n=1301) all-cause mortality (n=321)					KORA-Age1 without type 2 diabetes at baseline (n=828) all-cause mortality (n=169)
				Model 2					Model 2										Model 2					Model 2
				HR	Lower CI	Upper CI	P-value	P_FDR (sig. n=47)	HR	Lower CI	Upper CI	P-value (sig. n=36)	P_FDR (sig. n=35)						HR	Lower CI	Upper CI	P-value	P_FDR (sig. n=79)	HR	Lower CI	Upper CI	P-value (sig. n=62)	P_FDR (sig. n=62)
Adrenomedullin	ADM	P35318	CVD II	1.50194	1.21494	1.85674	0.000170335	0.00264588	1.86142	1.38901	2.49449	3.18402e-05	0.000299297		Angiotensin-converting enzyme 2	ACE2	Q9BYF1	CVD II	1.26315	1.1208	1.42358	0.000128423	0.00119872	1.24493	1.0655	1.45458	0.00579935	0.00898331
Brother of CDO	BOC	Q9BWV1	CVD II	1.32798	1.10705	1.593	0.00224736	0.0163636	1.17037	0.907642	1.50914	0.225183	0.26459		Adrenomedullin	ADM	P35318	CVD II	1.36778	1.19885	1.56053	3.21997e-06	9.37815e-05	1.85588	1.52896	2.2527	3.98585e-10	1.04961e-08
T-cell surface glycoprotein CD4	CD4	P01730	CVD II	1.34068	1.14344	1.57194	0.000305217	0.00395087	1.37251	1.04902	1.79575	0.0209466	0.033948		Agouti-related protein	AGRP	O00253	CVD II	1.20089	1.08606	1.32785	0.000356965	0.00286803	1.33958	1.15576	1.55264	0.000103513	0.00031452
Decorin	DCN	P07585	CVD II	1.3133	1.08612	1.588	0.00491687	0.0318231	1.04523	0.805732	1.35591	0.739018	0.755084		Carcinoembryonic antigenrelated cell adhesion molecule 8	CEACAM8	P31997	CVD II	1.18329	1.05158	1.3315	0.00518671	0.0201417	1.38457	1.19476	1.60454	1.52258e-05	7.0755e-05
Fibroblast growth factor 23	FGF-23	Q9GZV9	CVD II	1.25472	1.08973	1.44469	0.00160755	0.0133199	1.28648	1.06869	1.54866	0.00776892	0.0146056		Cathepsin L1	CTSL1	P07711	CVD II	1.3035	1.16343	1.46043	4.87993e-06	0.000125546	1.44581	1.22978	1.69979	8.0065e-06	4.86549e-05
Galectin-9	Gal-9	O00182	CVD II	1.39864	1.14348	1.71073	0.00109616	0.0102162	1.37655	1.06818	1.77394	0.0135235	0.0227002		Fibroblast growth factor 23	FGF-23	Q9GZV9	CVD II	1.16665	1.07029	1.27169	0.000457507	0.00323027	1.35259	1.20311	1.52064	4.31337e-07	3.73466e-06
Osteoclast-associated immunoglobulin-like receptor	HOSCAR	Q8IYS5	CVD II	1.30935	1.07108	1.60061	0.00853798	0.0423266	1.00918	0.83585	1.21844	0.924317	0.924317		Follistatin	FS	P19883	CVD II	1.18396	1.05952	1.32303	0.00288008	0.013158	1.18025	1.01135	1.37736	0.0354454	0.0451643
Interleukin-4 receptor subunit alpha	IL-4RA	P24394	CVD II	1.40319	1.18308	1.66426	9.98006e-05	0.00246791	1.54419	1.16536	2.04618	0.00248203	0.00648085		Galectin-9	Gal-9	O00182	CVD II	1.17664	1.04744	1.32177	0.00612528	0.0226538	1.50235	1.27263	1.77353	1.52925e-06	1.09828e-05
Kidney Injury Molecule 1	KIM1	Q96D42	CVD II	1.55479	1.29969	1.85998	1.38931e-06	8.09274e-05	1.66529	1.28616	2.1562	0.000109191	0.000641495		Interleukin-1 receptor antagonist protein	IL-1RA	P18510	CVD II	1.1618	1.03095	1.30926	0.0138939	0.0424612	1.3176	1.11723	1.5539	0.00104903	0.00218087
Tyrosine-protein kinase Mer	MERTK	Q12866	CVD II	1.33659	1.11135	1.60746	0.00206098	0.016007	1.44981	1.12185	1.87363	0.00452903	0.00925497		Interleukin-27	IL-27	Q8NEV9, Q14213	CVD II	1.17898	1.05286	1.32022	0.00434112	0.0171437	1.32872	1.1273	1.56612	0.000702555	0.00163241
Matrix metalloproteinase-12	MMP-12	P39900	CVD II	1.3813	1.14398	1.66787	0.000783868	0.0081286	1.46898	1.18089	1.82735	0.000554839	0.00217312		Interleukin-4 receptor subunit alpha	IL-4RA	P24394	CVD II	1.21787	1.09542	1.354	0.00026659	0.00221841	1.1739	1.04472	1.31905	0.00702845	0.0104764
Placenta growth factor	PGF	P49763	CVD II	1.29554	1.09775	1.52897	0.0021891	0.0163636	1.80791	1.41285	2.31343	2.51084e-06	0.00011801		Kidney Injury Molecule 1	KIM1	Q96D42	CVD II	1.34565	1.20453	1.5033	1.50343e-07	1.16766e-05	1.36055	1.16594	1.58763	9.2516e-05	0.00029235
Renin	REN	P00797	CVD II	1.27521	1.06431	1.52791	0.00839709	0.0423266	1.1563	0.864787	1.54608	0.327174	0.366124		Matrix metalloproteinase-12	MMP-12	P39900	CVD II	1.30386	1.16301	1.46177	5.38822e-06	0.000125546	1.70534	1.41727	2.05197	1.56816e-08	2.47769e-07
Stem cell factor	SCF	P21583	CVD II	0.77638	0.644075	0.935863	0.00792255	0.0423266	1.09611	0.883267	1.36024	0.404799	0.432399		Matrix metalloproteinase-7	MMP-7	P09237	CVD II	1.21453	1.07997	1.36584	0.0011778	0.00680157	1.34801	1.14682	1.58449	0.000293346	0.000799115
Thrombomodulin	TM	P07204	CVD II	1.31072	1.08417	1.5846	0.00519542	0.0327171	1.3251	1.03493	1.69662	0.0256002	0.040107		Placenta growth factor	PGF	P49763	CVD II	1.28123	1.15756	1.41811	1.70874e-06	5.68766e-05	1.39867	1.21803	1.6061	1.97963e-06	1.30325e-05
Tumor necrosis factor receptor superfamily member 10A	TNFRSF10A	O00220	CVD II	1.57942	1.3028	1.91479	3.28022e-06	0.000127382	2.0165	1.47593	2.75505	1.05845e-05	0.000248735		Polymeric immunoglobulin receptor	PIGR	P01833	CVD II	1.29102	1.15192	1.44691	1.1256e-05	0.000188448	1.18944	1.01275	1.39696	0.0344865	0.0446628
Tumor necrosis factor receptor superfamily member 11A	TNFRSF11A	Q9Y6Q6	CVD II	1.36983	1.14726	1.63559	0.000504259	0.00587462	1.51166	1.18756	1.9242	0.000790109	0.00247567		Prostasin	PRSS8	Q16651	CVD II	1.32211	1.16179	1.50456	2.30016e-05	0.000282072	1.35604	1.09614	1.67758	0.00502429	0.00810038
TNF-related apoptosis-inducing ligand receptor 2	TRAIL-R2	O14763	CVD II	1.64018	1.35867	1.98001	2.60029e-07	3.49721e-05	1.34714	1.16795	1.55382	4.28165e-05	0.000318884		Pentraxin-related protein PTX3	PTX3	P26022	CVD II	1.25016	1.10464	1.41485	0.000406026	0.00302199	1.36986	1.22184	1.53582	6.89315e-08	7.77942e-07
V-set and immunoglobulin domain-containing protein 2	VSIG2	Q96IQ7	CVD II	1.35947	1.16578	1.58534	9.00889e-05	0.00246791	1.21258	0.947671	1.55155	0.125372	0.155066		Spondin-2	SPON2	Q9BUD6	CVD II	1.20409	1.06071	1.36686	0.00409074	0.0164335	1.33498	1.12439	1.58501	0.000972135	0.0021333
CUB domain-containing protein 1	CDCP1	Q9H5V8	Inflammation	1.36607	1.15063	1.62184	0.000367559	0.00450743	1.37128	1.02657	1.83175	0.0325609	0.0478238		Thrombospondin-2	THBS2	P35442	CVD II	1.19639	1.06066	1.3495	0.00351692	0.0154612	1.29822	1.10937	1.51922	0.00113787	0.0022473
Fractalkine	CX3CL1	P78423	Inflammation	1.46768	1.22559	1.75759	3.02218e-05	0.00100595	1.26625	1.01702	1.57656	0.0347842	0.048084		Tumor necrosis factor receptor superfamily member 10A	TNFRSF10A	O00220	CVD II	1.18636	1.09987	1.27965	9.65338e-06	0.000188448	1.2325	1.11177	1.36634	7.06001e-05	0.000232392
C-X-C motif chemokine 9	CXCL9	Q07325	Inflammation	1.3926	1.17333	1.65285	0.000151544	0.00264588	1.27184	1.02759	1.57414	0.0270965	0.0410818		Tumor necrosis factor receptor superfamily member 11A	TNFRSF11A	Q9Y6Q6	CVD II	1.25965	1.1363	1.39638	1.1323e-05	0.000188448	1.39563	1.2017	1.62085	1.25944e-05	6.88657e-05
Interleukin-10 receptor subunit beta	IL-10RB	Q08334	Inflammation	1.30654	1.07926	1.58169	0.00610235	0.0364576	1.32167	1.02063	1.71151	0.0344463	0.048084		TNF-related apoptosis-inducing ligand receptor 2	TRAIL-R2	O14763	CVD II	1.15962	1.09978	1.22271	4.28773e-08	4.99521e-06	1.39421	1.2833	1.5147	3.90626e-15	3.08594e-13
Interleukin-15 receptor subunit alpha	IL-15RA	Q13261	Inflammation	1.44994	1.20164	1.74954	0.000105919	0.00246791	1.29869	1.01594	1.66013	0.0369633	0.0496364		V-set and immunoglobulin domain-containing protein 2	VSIG2	Q96IQ7	CVD II	1.18263	1.05609	1.32433	0.00367111	0.0158401	1.24238	1.06589	1.44809	0.00550031	0.00869049
Leukemia inhibitory factor receptor	LIF-R	P42702	Inflammation	1.36197	1.13043	1.64093	0.00115605	0.01036	1.82562	1.33778	2.49135	0.000147939	0.000772572		C-C motif chemokine 23	CCL23	P55773	Inflammation	1.16342	1.03566	1.30693	0.0107589	0.0348168	1.29013	1.08217	1.53804	0.00450352	0.00741204
Monocyte chemotactic protein 3	MCP-3	P80098	Inflammation	1.3148	1.12295	1.53942	0.000671586	0.0074514	1.08857	0.851067	1.39235	0.499181	0.521366		C-C motif chemokine 3	CCL3	P10147	Inflammation	1.1656	1.06063	1.28096	0.00146005	0.00773323	1.28949	1.12434	1.4789	0.000276953	0.000781402
Matrix metalloproteinase-10	MMP-10	P09238	Inflammation	1.27902	1.07075	1.5278	0.00665145	0.0377997	1.18178	0.920856	1.51663	0.189459	0.228322		CUB domain-containing protein 1	CDCP1	Q9H5V8	Inflammation	1.1567	1.03999	1.2865	0.00730539	0.0258605	1.24275	1.07646	1.43474	0.00302518	0.00543157
Tumor necrosis factor	TNF	P01375	Inflammation	1.45204	1.19607	1.7628	0.000163588	0.00264588	1.11759	0.875366	1.42684	0.372408	0.407051		Macrophage colony-stimulating factor 1	CSF1	P09603	Inflammation	1.22216	1.07664	1.38734	0.00192412	0.00953959	1.51959	1.19568	1.93126	0.000623718	0.00149314
Tumor necrosis factor receptor superfamily member 9	TNFRSF9	Q07011	Inflammation	1.30266	1.10479	1.53596	0.00165784	0.0133199	1.34037	1.06235	1.69116	0.0135147	0.0227002		C-X-C motif chemokine 9	CXCL9	Q07325	Inflammation	1.14815	1.0281	1.28222	0.0142145	0.0424612	1.52972	1.30423	1.79418	1.746e-07	1.72417e-06
Urokinase-type plasminogen activator	uPA	P00749	Inflammation	1.30009	1.07973	1.56542	0.00561493	0.0344284	1.14824	0.89905	1.46649	0.268118	0.307355		Protein S100-A12	EN-RAGE	P80511	Inflammation	1.26503	1.13687	1.40764	1.60586e-05	0.000233853	1.31141	1.1576	1.48565	2.0503e-05	8.09868e-05
Scavenger receptor cysteine-rich type 1 protein M130	CD163	Q86VB7	CVD III	1.3616	1.11563	1.66179	0.00239484	0.016909	1.21867	0.972364	1.52737	0.0860359	0.109289		Hepatocyte growth factor	HGF	P14210	Inflammation	1.3212	1.16673	1.49611	1.12866e-05	0.000188448	1.56576	1.31509	1.8642	4.72742e-07	3.73466e-06
Complement component C1q receptor	CD93	Q9NPY3	CVD III	1.36828	1.16372	1.60879	0.000147518	0.00264588	1.30962	1.07136	1.60087	0.00846958	0.0153104		Interleukin-10 receptor subunit beta	IL-10RB	Q08334	Inflammation	1.19225	1.05978	1.34129	0.00343313	0.0153831	1.18456	1.01773	1.37873	0.0287523	0.0378571
Chitinase-3-like protein 1	CHI3L1	P36222	CVD III	1.40178	1.16915	1.6807	0.000264476	0.00362487	1.43701	1.12877	1.82944	0.00324821	0.0072698		Interleukin-15 receptor subunit alpha	IL-15RA	Q13261	Inflammation	1.1763	1.04627	1.32248	0.00659042	0.0239932	1.14591	1.03435	1.2695	0.00915611	0.0131515
Ephrin type-B receptor 4	EPHB4	P54760	CVD III	1.26351	1.0739	1.48659	0.0048107	0.0318231	1.34931	1.15178	1.58071	0.000207516	0.000886659		Interleukin-6	IL-6	P05231	Inflammation	1.17821	1.06397	1.30473	0.00162419	0.00840967	1.24248	1.08292	1.42556	0.00196234	0.00369107
Fatty acid-binding protein 4	FABP4	P15090	CVD III	1.56552	1.24399	1.97015	0.000132743	0.00264588	1.41509	1.14781	1.74461	0.00115125	0.00318287		Interleukin-8	IL-8	P10145	Inflammation	1.22933	1.10604	1.36636	0.000128618	0.00119872	1.18721	1.04952	1.34298	0.00636616	0.00967167
Growth/differentiation factor 15	GDF-15	Q99988	CVD III	1.5722	1.3161	1.87813	6.10754e-07	4.74352e-05	1.32764	1.09403	1.61114	0.00410377	0.00876715		Monocyte chemotactic protein 3	MCP-3	P80098	Inflammation	1.15635	1.03553	1.29126	0.0098771	0.0333531	1.19373	1.04187	1.36772	0.0107466	0.0151604
Insulin-like growth factor-binding protein 2	IGFBP-2	P18065	CVD III	1.57614	1.30794	1.89934	1.74572e-06	8.13508e-05	1.63809	1.29843	2.06659	3.14531e-05	0.000299297		Osteoprotegerin	OPG	O00300	Inflammation	1.21915	1.0835	1.37178	0.000992617	0.00608631	1.46422	1.22877	1.74478	2.01496e-05	8.09868e-05
Insulin-like growth factor-binding protein 7	IGFBP-7	Q16270	CVD III	1.30234	1.0924	1.55264	0.0032266	0.0221117	1.27049	1.08528	1.48731	0.0029016	0.00681876		Programmed cell death 1 ligand 1	PD-L1	Q9NZQ7	Inflammation	1.148	1.03085	1.27846	0.0119646	0.0377203	1.26134	1.10875	1.43494	0.00041698	0.00106263
Interleukin-18-binding protein	IL-18BP	O95998	CVD III	1.34106	1.11714	1.60988	0.00164238	0.0133199	1.30738	1.07522	1.58966	0.00720765	0.014115		Transforming growth factor alpha	TGF-alpha	P01135	Inflammation	1.16872	1.04643	1.30529	0.00569475	0.0214012	1.26721	1.13718	1.41211	1.80916e-05	7.94022e-05
Lymphotoxin-beta receptor	LTBR	P36941	CVD III	1.21729	1.0514	1.40937	0.0085274	0.0423266	1.36276	1.14028	1.62865	0.000665308	0.00233607		Tumor necrosis factor receptor superfamily member 9	TNFRSF9	Q07011	Inflammation	1.27914	1.14256	1.43205	1.92672e-05	0.000249403	1.35332	1.18066	1.55123	1.39475e-05	6.88657e-05
Matrix metalloproteinase-2	MMP-2	P08253	CVD III	1.3595	1.13407	1.62975	0.000900119	0.00873866	1.18154	1.00017	1.3958	0.0497685	0.0649755		Vascular endothelial growth factor A	VEGF-A	P15692	Inflammation	1.26424	1.13792	1.40458	1.26882e-05	0.00019709	1.38011	1.18257	1.61063	4.3564e-05	0.00015391
N-terminal prohormone brain natriuretic peptide	NT-proBNP	NA	CVD III	1.59286	1.33301	1.90337	3.00189e-07	3.49721e-05	1.61753	1.29564	2.01938	2.15893e-05	0.000299297		Chitinase-3-like protein 1	CHI3L1	P36222	CVD III	1.28318	1.13267	1.45369	8.96628e-05	0.00094961	1.30224	1.10107	1.54016	0.00203838	0.00374494
Osteopontin	OPN	P10451	CVD III	1.27716	1.07089	1.52315	0.00648663	0.0377846	1.46695	1.21963	1.76441	4.74933e-05	0.000318884		Cystatin-B	CSTB	P04080	CVD III	1.19818	1.0766	1.3335	0.000926397	0.00589983	1.30023	1.13017	1.49588	0.000241557	0.000706778
ST2 protein	ST2	Q01638	CVD III	1.31227	1.07254	1.60559	0.00828212	0.0423266	1.38453	1.13926	1.6826	0.0010732	0.00315252		Ephrin type-B receptor 4	EPHB4	P54760	CVD III	1.19833	1.06793	1.34465	0.0020836	0.0101142	1.17816	1.02962	1.34815	0.0171072	0.0233012
Tumor necrosis factor receptor 1	TNF-R1	P19438	CVD III	1.321	1.12256	1.55452	0.000802394	0.0081286	1.41334	1.15721	1.72617	0.00069585	0.00233607		Fatty acid-binding protein 4	FABP4	P15090	CVD III	1.44249	1.25255	1.66124	3.65989e-07	1.70551e-05	1.39128	1.16209	1.66566	0.000323504	0.000851894
Tumor necrosis factor receptor 2	TNF-R2	P20333	CVD III	1.35937	1.15458	1.60047	0.000228394	0.00332599	1.33163	1.10353	1.60686	0.00281088	0.00681876		Growth/differentiation factor 15	GDF-15	Q99988	CVD III	1.61398	1.44267	1.80562	6.1656e-17	1.43658e-14	1.59603	1.3704	1.85881	1.83334e-09	3.62084e-08
Urokinase plasminogen activator surface receptor	U-PAR	Q03405	CVD III	1.2232	1.05672	1.41592	0.00695555	0.0385867	1.4162	1.18034	1.6992	0.000181327	0.000852237		Insulin-like growth factor-binding protein 2	IGFBP-2	P18065	CVD III	1.30026	1.13716	1.48676	0.000123302	0.00119872	1.50262	1.23572	1.82718	4.48093e-05	0.00015391
HR was calculated using cox regression. Effect estimates have been calculated per 1 SD increase in normalized protein expression values on a log2 scale.															Insulin-like growth factor-binding protein 7	IGFBP-7	Q16270	CVD III	1.2559	1.12085	1.40722	8.65682e-05	0.00094961	1.21058	1.06358	1.3779	0.00381365	0.00654953
Model 2: adjusted for age, sex, total cholesterol, high‐density lipoprotein cholesterol, systolic blood pressure, current smoking, antihypertensive medication use, body mass index, education, physical activity, and alcohol consumption.															Interleukin-18-binding protein	IL-18BP	O95998	CVD III	1.24667	1.11027	1.39983	0.000192014	0.00172074	1.22921	1.0534	1.43438	0.00878038	0.0128454
Red means P-value lower than 0.05.															Interleukin-2 receptor subunit alpha	IL-2RA	P01589	CVD III	1.22383	1.09496	1.36786	0.000373756	0.00290284	1.253	1.07558	1.4597	0.00378949	0.00654953
Bold means validated proteins overlapped between groups with and without T2D.															Lymphotoxin-beta receptor	LTBR	P36941	CVD III	1.19195	1.08124	1.31399	0.000415037	0.00302199	1.21336	1.06271	1.38537	0.00424705	0.00713866
															N-terminal prohormone brain natriuretic peptide	NT-proBNP	NA	CVD III	1.33607	1.18774	1.50293	1.39692e-06	5.42469e-05	1.68512	1.4392	1.97306	8.9583e-11	3.53853e-09
															Osteopontin	OPN	P10451	CVD III	1.37094	1.21704	1.54431	2.07033e-07	1.20597e-05	1.52124	1.30838	1.76871	4.89455e-08	6.44449e-07
															Perlecan	PLC	P98160	CVD III	1.28888	1.14156	1.45521	4.17096e-05	0.000485917	1.3007	1.1116	1.52197	0.00103815	0.00218087
															Retinoic acid receptor responder protein 2	RARRES2	Q99969	CVD III	1.19558	1.05918	1.34955	0.00384872	0.0163046	1.22027	1.03127	1.44392	0.0204188	0.0273405
															ST2 protein	ST2	Q01638	CVD III	1.21007	1.06759	1.37157	0.0028517	0.013158	1.20403	1.03954	1.39455	0.0132347	0.0183429
															Metalloproteinase inhibitor 4	TIMP4	Q99727	CVD III	1.19963	1.07812	1.33484	0.000836221	0.00556684	1.24584	1.08665	1.42836	0.00162582	0.00313268
															Tumor necrosis factor receptor 1	TNF-R1	P19438	CVD III	1.25079	1.12897	1.38575	1.86777e-05	0.000249403	1.28826	1.11066	1.49426	0.000817568	0.00184537
															Tumor necrosis factor receptor 2	TNF-R2	P20333	CVD III	1.22977	1.10191	1.37246	0.000222072	0.0019164	1.28015	1.1035	1.48506	0.00111395	0.0022473
															Tumor necrosis factor receptor superfamily member 14	TNFRSF14	Q92956	CVD III	1.14899	1.04144	1.26766	0.00561223	0.0214012	1.29149	1.11577	1.49488	0.000608145	0.00149314
															Tumor necrosis factor ligand superfamily member 13B	TNFSF13B	Q9Y275	CVD III	1.18519	1.06744	1.31592	0.00146035	0.00773323	1.3079	1.15134	1.48573	3.6824e-05	0.000138528
															Urokinase plasminogen activator surface receptor	U-PAR	Q03405	CVD III	1.16839	1.0634	1.28374	0.00119684	0.00680157	1.33827	1.17374	1.52587	1.34115e-05	6.88657e-05
															HR was calculated using cox regression. Effect estimates have been calculated per 1 SD increase in normalized protein expression values on a log2 scale.
															Model 2: adjusted for age, sex, total cholesterol, high‐density lipoprotein cholesterol, systolic blood pressure, current smoking, antihypertensive medication use, body mass index, education, physical activity, and alcohol consumption.
															Red means P-value lower than 0.05.
															Bold means validated proteins overlapped between groups with and without T2D.

## Sheet: Table S3
Table S3 Associations of 35 validated proteins of all-cause mortality in the group with type 2 diabetes with cause-specific mortality in the pooled sample (n=447)
Protein name	Short name	UniProt ID	Panel	All-cause mortality (n=192)					Cardiovascular mortality (n=107)					Cancer-related mortality (n=50)					Other-cause mortality (n=35)
				Model 2					Model 2					Model 2					Model 2
				HR	Lower CI	Upper CI	P-value (sig. n=35)	P_FDR (sig. n=35)	HR	Lower CI	Upper CI	P-value (sig. n=35)	P_FDR (sig. n=35)	HR	Lower CI	Upper CI	P-value (sig. n=13)	P_FDR (sig. n=8)	HR	Lower CI	Upper CI	P-value (sig. n=27)	P_FDR (sig. n=26)
Adrenomedullin	ADM	P35318	CVD II	1.62177	1.33545	1.96947	1.0676e-06	2.59339e-06	1.55495	1.19291	2.02686	0.00109698	0.00191972	1.25684	0.866208	1.82362	0.228714	0.307884	2.82386	1.78314	4.472	9.6109e-06	0.000166524
T-cell surface glycoprotein CD4	CD4	P01730	CVD II	1.3049	1.1439	1.48855	7.45981e-05	9.00322e-05	1.32771	1.11322	1.58353	0.00161587	0.00257071	1.15546	0.881194	1.51509	0.295954	0.334141	1.64714	1.21954	2.22466	0.00113703	0.00361782
Fibroblast growth factor 23	FGF-23	Q9GZV9	CVD II	1.25554	1.12017	1.40727	9.25137e-05	0.000104451	1.28681	1.10687	1.496	0.00103386	0.00191458	1.03707	0.815869	1.31825	0.766163	0.77026	1.43873	1.1123	1.86096	0.00559627	0.00932711
Galectin-9	Gal-9	O00182	CVD II	1.37881	1.18184	1.60862	4.42363e-05	5.73433e-05	1.4408	1.17019	1.774	0.000580293	0.00135402	1.24665	0.919975	1.68932	0.155034	0.246645	1.43884	0.999197	2.07192	0.0505068	0.0610734
Interleukin-4 receptor subunit alpha	IL-4RA	P24394	CVD II	1.48469	1.27997	1.72216	1.78354e-07	7.80297e-07	1.28558	1.04539	1.58097	0.0172842	0.0183317	1.87557	1.39875	2.51493	2.6435e-05	0.000462613	1.6081	1.16044	2.22844	0.00431856	0.00795524
Kidney Injury Molecule 1	KIM1	Q96D42	CVD II	1.58677	1.36561	1.84374	1.65051e-09	1.4442e-08	1.59825	1.30151	1.96264	7.6474e-06	8.92197e-05	1.45874	1.09547	1.94249	0.00976667	0.0427292	1.95652	1.36522	2.80392	0.000256602	0.00112263
Tyrosine-protein kinase Mer	MERTK	Q12866	CVD II	1.40205	1.18236	1.66255	0.000101734	0.000111272	1.3371	1.06052	1.68582	0.0140148	0.0158231	1.6888	1.21664	2.3442	0.00173634	0.0101287	1.23321	0.816015	1.86369	0.319775	0.339156
Matrix metalloproteinase-12	MMP-12	P39900	CVD II	1.4317	1.23233	1.66332	2.72622e-06	5.30098e-06	1.40209	1.14567	1.71589	0.00103934	0.00191458	1.3295	0.973149	1.81635	0.073616	0.161035	1.62431	1.19369	2.21028	0.0020254	0.00565142
Placenta growth factor	PGF	P49763	CVD II	1.5075	1.29267	1.75802	1.67025e-07	7.80297e-07	1.47081	1.19212	1.81465	0.000318859	0.000927188	1.2758	0.929393	1.75132	0.131825	0.219708	2.0311	1.4471	2.85079	4.19392e-05	0.000366968
Thrombomodulin	TM	P07204	CVD II	1.3025	1.1135	1.52358	0.000953269	0.000981306	1.24813	1.0077	1.54594	0.0423377	0.0435829	1.21231	0.887514	1.65598	0.226278	0.307884	1.69518	1.18589	2.42318	0.00378886	0.00748952
Tumor necrosis factor receptor superfamily member 10A	TNFRSF10A	O00220	CVD II	1.72642	1.4675	2.03102	4.50126e-11	7.87721e-10	1.54989	1.2311	1.95124	0.000191833	0.000746018	1.77909	1.28655	2.46019	0.000494909	0.00346436	2.28067	1.63176	3.18763	1.39026e-06	4.86592e-05
Tumor necrosis factor receptor superfamily member 11A	TNFRSF11A	Q9Y6Q6	CVD II	1.46493	1.2563	1.70821	1.11145e-06	2.59339e-06	1.42588	1.15588	1.75896	0.000924965	0.00190434	1.21671	0.889407	1.66447	0.21986	0.307884	1.9543	1.4037	2.72088	7.23425e-05	0.000486126
TNF-related apoptosis-inducing ligand receptor 2	TRAIL-R2	O14763	CVD II	1.26486	1.16472	1.37361	2.35821e-08	1.65075e-07	1.19166	1.0545	1.34667	0.00494744	0.0061843	1.31854	1.13003	1.5385	0.000443151	0.00346436	1.50236	1.25007	1.80557	1.42734e-05	0.000166524
CUB domain-containing protein 1	CDCP1	Q9H5V8	Inflammation	1.38475	1.18358	1.62012	4.81592e-05	6.0199e-05	1.2564	1.00618	1.56886	0.0439763	0.0439763	1.99304	1.53943	2.5803	1.65754e-07	5.8014e-06	0.923994	0.618111	1.38125	0.699961	0.720548
Fractalkine	CX3CL1	P78423	Inflammation	1.33907	1.15755	1.54906	8.55141e-05	9.97664e-05	1.37594	1.11148	1.70331	0.00338367	0.00438623	1.3088	0.998981	1.7147	0.0508705	0.127176	1.42361	1.03826	1.95199	0.0282995	0.0396193
C-X-C motif chemokine 9	CXCL9	Q07325	Inflammation	1.32389	1.14609	1.52927	0.000137238	0.000145556	1.40031	1.15799	1.69333	0.000514463	0.00128616	1.09627	0.803543	1.49564	0.56196	0.614643	1.4306	1.01858	2.00928	0.038812	0.0503118
Interleukin-10 receptor subunit beta	IL-10RB	Q08334	Inflammation	1.31534	1.11431	1.55264	0.00119932	0.00119932	1.31787	1.05283	1.64963	0.0159822	0.0174805	1.32643	0.952013	1.84811	0.0950462	0.195683	1.34092	0.909527	1.97693	0.138563	0.156442
Interleukin-15 receptor subunit alpha	IL-15RA	Q13261	Inflammation	1.3631	1.18107	1.5732	2.28156e-05	3.62975e-05	1.31208	1.07778	1.59733	0.00680547	0.0082135	1.43231	1.07458	1.90911	0.0142619	0.0519898	1.46681	1.07515	2.00115	0.0156418	0.022811
Leukemia inhibitory factor receptor	LIF-R	P42702	Inflammation	1.43909	1.21247	1.70806	3.13074e-05	4.56566e-05	1.4374	1.13896	1.81403	0.00224429	0.003142	1.59332	1.13938	2.2281	0.00647614	0.0323807	1.28808	0.85151	1.94848	0.230614	0.252234
Tumor necrosis factor receptor superfamily member 9	TNFRSF9	Q07011	Inflammation	1.35049	1.17158	1.55672	3.41468e-05	4.78056e-05	1.33774	1.10123	1.62504	0.00337424	0.00438623	1.18324	0.889579	1.57384	0.247662	0.30834	1.6157	1.19012	2.19347	0.0020991	0.00565142
Complement component C1q receptor	CD93	Q9NPY3	CVD III	1.35054	1.19509	1.5262	1.45975e-06	3.1932e-06	1.36518	1.15627	1.61182	0.000239252	0.000837381	1.22669	0.957339	1.57183	0.106246	0.202984	1.53876	1.14956	2.05972	0.00377016	0.00748952
Chitinase-3-like protein 1	CHI3L1	P36222	CVD III	1.44066	1.24472	1.66744	9.83637e-07	2.59339e-06	1.29784	1.06341	1.58395	0.0103231	0.0120436	1.79808	1.35178	2.39172	5.56058e-05	0.000648734	1.40139	0.999113	1.96563	0.0506037	0.0610734
Ephrin type-B receptor 4	EPHB4	P54760	CVD III	1.27018	1.15393	1.39814	1.04275e-06	2.59339e-06	1.27254	1.11652	1.45036	0.000304312	0.000927188	1.13422	0.912897	1.4092	0.255481	0.30834	1.48738	1.20688	1.83307	0.000196457	0.000982286
Fatty acid-binding protein 4	FABP4	P15090	CVD III	1.41491	1.23137	1.62581	9.77956e-07	2.59339e-06	1.40548	1.16649	1.69344	0.000344384	0.000927188	1.2972	0.978265	1.72012	0.0707102	0.161035	1.62158	1.16832	2.25068	0.00385176	0.00748952
Growth/differentiation factor 15	GDF-15	Q99988	CVD III	1.42933	1.25618	1.62634	5.90139e-08	3.44248e-07	1.45784	1.2208	1.74092	3.1341e-05	0.000182823	1.34194	1.05915	1.70024	0.0148542	0.0519898	1.60252	1.1379	2.25684	0.00694494	0.0110488
Insulin-like growth factor-binding protein 2	IGFBP-2	P18065	CVD III	1.6293	1.39432	1.90388	8.09235e-10	9.44108e-09	1.71862	1.39465	2.11784	3.74876e-07	6.56033e-06	1.28964	0.939121	1.77098	0.115991	0.202984	1.97083	1.34681	2.88396	0.000478024	0.00185898
Insulin-like growth factor-binding protein 7	IGFBP-7	Q16270	CVD III	1.24323	1.12608	1.37257	1.62231e-05	2.70385e-05	1.24168	1.08463	1.42146	0.00170365	0.0025925	1.20893	1.00137	1.45951	0.0483553	0.127176	1.3154	1.02416	1.68945	0.0317995	0.042807
Interleukin-18-binding protein	IL-18BP	O95998	CVD III	1.31092	1.1546	1.48841	2.92974e-05	4.45829e-05	1.3119	1.10276	1.5607	0.00218438	0.003142	1.30027	1.02538	1.64886	0.0302504	0.0905786	1.30465	0.940606	1.80959	0.111128	0.129649
Lymphotoxin-beta receptor	LTBR	P36941	CVD III	1.28213	1.15092	1.4283	6.43025e-06	1.12529e-05	1.29183	1.11421	1.49776	0.000691385	0.0015124	1.16013	0.91324	1.47376	0.223763	0.307884	1.44845	1.13851	1.84278	0.00256211	0.00597826
N-terminal prohormone brain natriuretic peptide	NT-proBNP	NA	CVD III	1.60813	1.39764	1.85031	3.19213e-11	7.87721e-10	1.7859	1.48477	2.1481	7.50007e-10	2.62502e-08	1.17329	0.871293	1.57997	0.292546	0.334141	1.71815	1.21093	2.43784	0.00242834	0.00597826
Osteopontin	OPN	P10451	CVD III	1.37436	1.20995	1.56111	9.99457e-07	2.59339e-06	1.41354	1.19438	1.67293	5.6648e-05	0.000247835	1.04256	0.788182	1.37903	0.77026	0.77026	1.81326	1.34807	2.43898	8.3336e-05	0.000486126
ST2 protein	ST2	Q01638	CVD III	1.30315	1.14865	1.47842	3.91574e-05	5.27119e-05	1.41898	1.20885	1.66564	1.87407e-05	0.000131185	1.2157	0.95341	1.55014	0.115212	0.202984	0.974808	0.642284	1.47949	0.904593	0.904593
Tumor necrosis factor receptor 1	TNF-R1	P19438	CVD III	1.35328	1.19857	1.52797	1.03946e-06	2.59339e-06	1.41577	1.20744	1.66005	1.85982e-05	0.000131185	1.0817	0.812724	1.43969	0.590319	0.626096	1.58309	1.20232	2.08444	0.00106571	0.00361782
Tumor necrosis factor receptor 2	TNF-R2	P20333	CVD III	1.32833	1.18102	1.49401	2.19959e-06	4.52856e-06	1.37654	1.17868	1.6076	5.42662e-05	0.000247835	1.16585	0.902841	1.50548	0.239433	0.30834	1.45797	1.09344	1.94402	0.010214	0.015543
Urokinase plasminogen activator surface receptor	U-PAR	Q03405	CVD III	1.28628	1.15658	1.43053	3.44189e-06	6.34032e-06	1.282	1.10053	1.49339	0.00142202	0.00237003	1.26254	1.02146	1.56051	0.0310555	0.0905786	1.39641	1.10761	1.76051	0.00473525	0.00828668
HR was calculated using cox regression. Effect estimates have been calculated per 1 SD increase in normalized protein expression values on a log2 scale.
Model 2: adjusted for age, sex, total cholesterol, high‐density lipoprotein cholesterol, systolic blood pressure, current smoking, antihypertensive medication use, body mass index, education, physical activity, and alcohol consumption.
Red means P-value lower than 0.05.
Bold means validated proteins overlapped between groups with and without type 2 diabetes.

## Sheet: Table S4
Table S4 Associations of 62 validated proteins of all-cause mortality in the group without type 2 diabetes with cause-specific mortality in the pooled sample (n=2129)
Protein name	Short name	UniProt ID	Panel	All-cause mortality (n=490)					Cardiovascular mortality (n=188)					Cancer-related mortality (n=159)					Other-cause mortality (n=143)
				Model 2					Model 2					Model 2					Model 2
				HR	Lower CI	Upper CI	P-value (sig. n=62)	P_FDR (sig. n=62)	HR	Lower CI	Upper CI	P-value (sig. n=56)	P_FDR (sig. n=55)	HR	Lower CI	Upper CI	P-value (sig. n=47)	P_FDR (sig. n=41)	HR	Lower CI	Upper CI	P-value (sig. n=49)	P_FDR (sig. n=47)
Angiotensin-converting enzyme 2	ACE2	Q9BYF1	CVD II	1.25901	1.1431	1.38668	2.95434e-06	4.82024e-06	1.28264	1.0977	1.49874	0.00172817	0.00382667	1.19942	1.00806	1.4271	0.0403147	0.0555447	1.32551	1.11299	1.5786	0.00157403	0.00574056
Adrenomedullin	ADM	P35318	CVD II	1.58341	1.39141	1.8019	3.20741e-12	3.31432e-11	1.46382	1.1879	1.80382	0.000349129	0.00127171	1.44296	1.15022	1.81021	0.00152602	0.00448619	1.98251	1.55714	2.52408	2.79479e-08	6.92884e-07
Agouti-related protein	AGRP	O00253	CVD II	1.23524	1.12859	1.35197	4.52808e-06	6.84733e-06	1.19344	1.03029	1.38242	0.0183815	0.0227931	1.24349	1.05478	1.46596	0.00945922	0.0177719	1.28727	1.09723	1.51022	0.00194474	0.006346
Carcinoembryonic antigenrelated cell adhesion molecule 8	CEACAM8	P31997	CVD II	1.23845	1.12972	1.35765	5.0784e-06	7.49669e-06	1.1927	1.02357	1.38977	0.02391	0.029067	1.07143	0.901843	1.2729	0.432594	0.432594	1.47311	1.26296	1.71824	8.11117e-07	8.38155e-06
Cathepsin L1	CTSL1	P07711	CVD II	1.36439	1.23735	1.50447	4.6337e-10	2.39408e-09	1.47348	1.26322	1.71872	8.02796e-07	9.95467e-06	1.12173	0.935504	1.34502	0.214908	0.229729	1.49393	1.25055	1.78468	9.67905e-06	8.57287e-05
Fibroblast growth factor 23	FGF-23	Q9GZV9	CVD II	1.23942	1.15464	1.33042	2.89143e-09	9.95937e-09	1.22671	1.09236	1.37758	0.000555017	0.00163862	1.08844	0.919959	1.28778	0.323312	0.339751	1.35046	1.21386	1.50243	3.35267e-08	6.92884e-07
Follistatin	FS	P19883	CVD II	1.19202	1.07993	1.31575	0.000490277	0.000498314	1.30689	1.11349	1.53387	0.00105457	0.00261534	1.07906	0.908467	1.28168	0.386164	0.392495	1.17781	0.978386	1.41789	0.0837903	0.0962037
Galectin-9	Gal-9	O00182	CVD II	1.2648	1.15271	1.38778	6.98727e-07	1.54718e-06	1.32776	1.14416	1.54082	0.000188826	0.00078048	1.1405	0.967711	1.34413	0.11679	0.134092	1.30006	1.09638	1.54159	0.00254219	0.00716434
Interleukin-1 receptor antagonist protein	IL-1RA	P18510	CVD II	1.20516	1.0963	1.32484	0.000111904	0.000126146	1.19212	1.01868	1.3951	0.0284741	0.0339499	1.15845	0.983344	1.36474	0.0785636	0.0936786	1.25126	1.05293	1.48694	0.0109045	0.0173353
Interleukin-27	IL-27	Q8NEV9, Q14213	CVD II	1.24822	1.1196	1.39161	6.44026e-05	7.82934e-05	1.25219	1.0508	1.49217	0.0119399	0.0160929	1.3201	1.08993	1.59887	0.00449802	0.0092959	1.1614	0.948618	1.42191	0.14731	0.152391
Interleukin-4 receptor subunit alpha	IL-4RA	P24394	CVD II	1.20569	1.1152	1.30351	2.60861e-06	4.37118e-06	1.15008	1.00943	1.31032	0.0356457	0.0416987	1.32301	1.15907	1.51014	3.36776e-05	0.000232271	1.16086	1.00109	1.34613	0.0483424	0.0620009
Kidney Injury Molecule 1	KIM1	Q96D42	CVD II	1.35959	1.2371	1.4942	1.8029e-10	1.1178e-09	1.36934	1.1771	1.59297	4.65065e-05	0.000240284	1.44479	1.21886	1.71261	2.22445e-05	0.00022986	1.29895	1.09127	1.54616	0.00325524	0.00747501
Matrix metalloproteinase-12	MMP-12	P39900	CVD II	1.46088	1.31417	1.62396	2.22156e-12	2.75473e-11	1.70663	1.4525	2.00522	8.16058e-11	5.05956e-09	1.22472	1.00227	1.49655	0.0474674	0.0626166	1.40056	1.15377	1.70013	0.000658511	0.00291626
Matrix metalloproteinase-7	MMP-7	P09237	CVD II	1.25202	1.10658	1.41658	0.000360596	0.000378932	1.13852	0.929539	1.39448	0.209918	0.209918	1.22704	0.994673	1.51369	0.0561203	0.0722171	1.49773	1.18322	1.89582	0.000782444	0.0032341
Placenta growth factor	PGF	P49763	CVD II	1.36895	1.24748	1.50226	3.49473e-11	2.70842e-10	1.27386	1.09064	1.48785	0.00224961	0.00449922	1.3318	1.11065	1.59699	0.00198312	0.00487224	1.53234	1.31259	1.78888	6.51569e-08	1.00993e-06
Polymeric immunoglobulin receptor	PIGR	P01833	CVD II	1.25256	1.13685	1.38004	5.27362e-06	7.60382e-06	1.37648	1.17872	1.60742	5.39549e-05	0.000257323	1.20986	1.02807	1.42378	0.021834	0.0347105	1.1538	0.954891	1.39414	0.13838	0.147923
Prostasin	PRSS8	Q16651	CVD II	1.33882	1.19205	1.50366	8.41935e-07	1.8e-06	1.29283	1.06823	1.56466	0.00834337	0.0123164	1.33812	1.09341	1.6376	0.00470451	0.00940903	1.41217	1.13878	1.75119	0.00166777	0.00574454
Pentraxin-related protein PTX3	PTX3	P26022	CVD II	1.31684	1.2101	1.43301	1.75707e-10	1.1178e-09	1.26605	1.10638	1.44876	0.000604111	0.00170249	1.38379	1.2009	1.59453	7.08243e-06	0.000109778	1.30341	1.09388	1.55308	0.00304171	0.00747501
Spondin-2	SPON2	Q9BUD6	CVD II	1.26843	1.10475	1.45637	0.000743082	0.000743082	1.26497	1.00629	1.59015	0.0440461	0.0496519	1.17104	0.929274	1.47571	0.180812	0.196673	1.465	1.11933	1.91742	0.0054204	0.0108408
Thrombospondin-2	THBS2	P35442	CVD II	1.26187	1.13809	1.39911	1.00799e-05	1.32969e-05	1.30222	1.10211	1.53867	0.00192155	0.0039712	1.23047	1.02341	1.47943	0.0273756	0.0413973	1.23431	1.0229	1.48941	0.0280824	0.0378502
Tumor necrosis factor receptor superfamily member 10A	TNFRSF10A	O00220	CVD II	1.20827	1.13582	1.28534	2.01182e-09	7.79582e-09	1.23238	1.1179	1.35858	2.66346e-05	0.000165134	1.17109	1.0535	1.30181	0.00344086	0.00761906	1.20996	1.06613	1.3732	0.00316048	0.00747501
Tumor necrosis factor receptor superfamily member 11A	TNFRSF11A	Q9Y6Q6	CVD II	1.33938	1.22144	1.46871	5.18992e-10	2.47519e-09	1.27437	1.09716	1.4802	0.00150467	0.00345517	1.34384	1.12818	1.60072	0.000928699	0.00303049	1.42251	1.21028	1.67195	1.90961e-05	0.000147995
TNF-related apoptosis-inducing ligand receptor 2	TRAIL-R2	O14763	CVD II	1.2583	1.19797	1.32167	4.94849e-20	1.53403e-18	1.241	1.13313	1.35915	3.26181e-06	3.30614e-05	1.27562	1.17849	1.38077	1.70157e-09	5.27485e-08	1.26971	1.1618	1.38764	1.3694e-07	1.69805e-06
V-set and immunoglobulin domain-containing protein 2	VSIG2	Q96IQ7	CVD II	1.22273	1.11234	1.34407	3.1101e-05	4.00268e-05	1.17002	1.00481	1.36239	0.0432059	0.0496068	1.13984	0.950557	1.36681	0.157753	0.177831	1.36221	1.15956	1.60027	0.000168985	0.00095246
C-C motif chemokine 23	CCL23	P55773	Inflammation	1.22244	1.1091	1.34736	5.21533e-05	6.46701e-05	1.15457	0.988799	1.34813	0.0691381	0.0739063	1.23392	1.03816	1.46659	0.0170844	0.0278746	1.29311	1.07706	1.55251	0.00585514	0.0110006
C-C motif chemokine 3	CCL3	P10147	Inflammation	1.20779	1.11933	1.30324	1.14483e-06	2.36598e-06	1.25772	1.10846	1.42709	0.000374547	0.00127171	1.06869	0.926557	1.23263	0.361558	0.37361	1.29911	1.1353	1.48656	0.000141706	0.000878578
CUB domain-containing protein 1	CDCP1	Q9H5V8	Inflammation	1.18162	1.0808	1.29185	0.000245029	0.000261927	1.19947	1.04289	1.37956	0.0108215	0.0156031	1.25897	1.07639	1.47253	0.00396696	0.00848108	1.07076	0.902832	1.26993	0.432133	0.432133
Macrophage colony-stimulating factor 1	CSF1	P09603	Inflammation	1.34912	1.19185	1.52714	2.18731e-06	3.87467e-06	1.19637	0.977814	1.46377	0.0815124	0.0843129	1.42241	1.17788	1.7177	0.000251245	0.00119824	1.43468	1.12983	1.82177	0.00306072	0.00747501
C-X-C motif chemokine 9	CXCL9	Q07325	Inflammation	1.30531	1.18069	1.44308	1.94554e-07	5.70379e-07	1.24706	1.06209	1.46425	0.00703195	0.0108366	1.4193	1.19412	1.68693	7.10254e-05	0.000440357	1.25574	1.03742	1.52001	0.0194434	0.0280347
Protein S100-A12	EN-RAGE	P80511	Inflammation	1.28584	1.18626	1.39378	9.75546e-10	4.32027e-09	1.31771	1.16152	1.4949	1.81915e-05	0.000125319	1.35042	1.17276	1.55501	2.9916e-05	0.000232271	1.16302	0.988994	1.36768	0.0678289	0.079347
Hepatocyte growth factor	HGF	P14210	Inflammation	1.41721	1.27923	1.57008	2.52705e-11	2.23824e-10	1.45476	1.23425	1.71466	7.84066e-06	6.07651e-05	1.33998	1.11738	1.60692	0.00159188	0.00448619	1.4388	1.1865	1.74475	0.000217015	0.00112124
Interleukin-10 receptor subunit beta	IL-10RB	Q08334	Inflammation	1.19913	1.08343	1.32719	0.000451842	0.000466903	1.12151	0.950743	1.32295	0.173627	0.176473	1.31627	1.09614	1.58061	0.00324999	0.00746295	1.1896	0.988327	1.43187	0.0663854	0.0791518
Interleukin-15 receptor subunit alpha	IL-15RA	Q13261	Inflammation	1.14786	1.0725	1.22852	6.89162e-05	8.21693e-05	1.13975	1.02517	1.26713	0.0155263	0.0196455	1.14013	0.996064	1.30503	0.0570748	0.0722171	1.17458	1.04157	1.32456	0.00868254	0.0148491
Interleukin-6	IL-6	P05231	Inflammation	1.20636	1.11111	1.30977	7.79909e-06	1.07454e-05	1.1978	1.05015	1.36621	0.00716612	0.0108366	1.20168	1.03861	1.39036	0.0135462	0.0233296	1.1971	1.02251	1.4015	0.0253082	0.034869
Interleukin-8	IL-8	P10145	Inflammation	1.21214	1.11961	1.31232	2.04673e-06	3.74775e-06	1.21654	1.06972	1.38351	0.00281723	0.00529299	1.26246	1.10994	1.43594	0.000388674	0.00160652	1.14522	0.971148	1.3505	0.106974	0.116358
Monocyte chemotactic protein 3	MCP-3	P80098	Inflammation	1.17376	1.07771	1.27838	0.000235055	0.000255674	1.14732	1.00085	1.31523	0.0485893	0.0537953	1.23122	1.0622	1.42714	0.00576379	0.0111674	1.13047	0.957623	1.33451	0.147475	0.152391
Osteoprotegerin	OPG	O00300	Inflammation	1.34329	1.20192	1.50129	1.9759e-07	5.70379e-07	1.37739	1.15403	1.64399	0.000389717	0.00127171	1.25694	1.03059	1.53301	0.0239815	0.0371714	1.38009	1.12143	1.69841	0.00234842	0.00716434
Programmed cell death 1 ligand 1	PD-L1	Q9NZQ7	Inflammation	1.19203	1.09738	1.29485	3.16341e-05	4.00268e-05	1.25067	1.09938	1.42279	0.000673475	0.00181545	1.11092	0.954754	1.29262	0.173545	0.192139	1.20343	1.02858	1.408	0.0207877	0.0292917
Transforming growth factor alpha	TGF-alpha	P01135	Inflammation	1.2146	1.12254	1.31421	1.33694e-06	2.59033e-06	1.19054	1.03808	1.36539	0.012615	0.016641	1.22936	1.0799	1.3995	0.00179431	0.00463529	1.22348	1.05247	1.42229	0.00864925	0.0148491
Tumor necrosis factor receptor superfamily member 9	TNFRSF9	Q07011	Inflammation	1.32753	1.21434	1.45126	4.62912e-10	2.39408e-09	1.33279	1.16243	1.52812	3.83795e-05	0.000216321	1.38199	1.17041	1.63181	0.000135634	0.000764485	1.26631	1.07317	1.49421	0.00516806	0.0106968
Vascular endothelial growth factor A	VEGF-A	P15692	Inflammation	1.29664	1.19092	1.41175	2.14768e-09	7.83273e-09	1.31415	1.15014	1.50153	5.89924e-05	0.000261252	1.27586	1.09879	1.48147	0.00139425	0.00432219	1.26562	1.0732	1.49254	0.00511729	0.0106968
Chitinase-3-like protein 1	CHI3L1	P36222	CVD III	1.31183	1.18117	1.45695	3.97374e-07	9.85487e-07	1.30826	1.10456	1.54952	0.00186104	0.0039712	1.36439	1.13592	1.63881	0.000890847	0.00303049	1.27266	1.04596	1.54849	0.0160005	0.0239912
Cystatin-B	CSTB	P04080	CVD III	1.23201	1.13239	1.3404	1.23437e-06	2.46874e-06	1.25666	1.1	1.43564	0.000771118	0.00199205	1.21546	1.04654	1.41166	0.0105961	0.0193224	1.17643	1.00057	1.3832	0.0491941	0.0620009
Ephrin type-B receptor 4	EPHB4	P54760	CVD III	1.18193	1.08746	1.2846	8.4033e-05	9.83027e-05	1.13151	0.984622	1.30031	0.0815931	0.0843129	1.26804	1.0904	1.47462	0.0020432	0.00487224	1.15866	1	1.34249	0.0500007	0.0620009
Fatty acid-binding protein 4	FABP4	P15090	CVD III	1.4041	1.25801	1.56716	1.40693e-09	5.81531e-09	1.49221	1.25944	1.76801	3.73274e-06	3.30614e-05	1.26311	1.01601	1.57031	0.0354676	0.0523091	1.41487	1.16679	1.71569	0.000418239	0.00199468
Growth/differentiation factor 15	GDF-15	Q99988	CVD III	1.67639	1.51543	1.85444	1.10743e-23	6.86609e-22	1.54123	1.30417	1.82138	3.8462e-07	6.14027e-06	1.76129	1.46963	2.11085	8.89065e-10	5.27485e-08	1.78185	1.4862	2.13632	4.36816e-10	2.70826e-08
Insulin-like growth factor-binding protein 2	IGFBP-2	P18065	CVD III	1.38771	1.2264	1.57022	2.02392e-07	5.70379e-07	1.3317	1.09003	1.62695	0.00505283	0.0084669	1.46638	1.18197	1.81923	0.000502069	0.00194552	1.35982	1.08025	1.71174	0.00886155	0.0148491
Insulin-like growth factor-binding protein 7	IGFBP-7	Q16270	CVD III	1.22234	1.12422	1.32902	2.56931e-06	4.37118e-06	1.26855	1.11803	1.43933	0.000223243	0.000865067	1.15269	0.969404	1.37062	0.107778	0.126079	1.21376	1.04612	1.40826	0.0106331	0.0173353
Interleukin-18-binding protein	IL-18BP	O95998	CVD III	1.24593	1.13272	1.37045	6.06269e-06	8.54288e-06	1.21939	1.04591	1.42165	0.0113014	0.0158855	1.36873	1.15217	1.62599	0.000354552	0.00157016	1.15518	0.970199	1.37543	0.105196	0.116358
Interleukin-2 receptor subunit alpha	IL-2RA	P01589	CVD III	1.24878	1.13935	1.36873	2.05522e-06	3.74775e-06	1.23971	1.0722	1.4334	0.00371779	0.0065858	1.43314	1.22133	1.68168	1.03196e-05	0.000127963	1.07722	0.903298	1.28464	0.407693	0.414377
Lymphotoxin-beta receptor	LTBR	P36941	CVD III	1.20807	1.11454	1.30945	4.27745e-06	6.63004e-06	1.18549	1.03888	1.3528	0.0115298	0.0158855	1.21013	1.0424	1.40483	0.0122268	0.0216589	1.2204	1.05951	1.40573	0.00575684	0.0110006
N-terminal prohormone brain natriuretic peptide	NT-proBNP	NA	CVD III	1.50025	1.35531	1.66068	5.06573e-15	1.04692e-13	1.63019	1.39611	1.90352	6.43873e-10	1.99601e-08	1.49607	1.23669	1.80985	3.37167e-05	0.000232271	1.31293	1.08481	1.58902	0.00517587	0.0106968
Osteopontin	OPN	P10451	CVD III	1.45794	1.32081	1.6093	7.38372e-14	1.14448e-12	1.49896	1.28187	1.75281	3.96146e-07	6.14027e-06	1.55368	1.2969	1.86132	1.74902e-06	3.61463e-05	1.3207	1.10073	1.58463	0.00276814	0.00746194
Perlecan	PLC	P98160	CVD III	1.29774	1.17532	1.43291	2.53175e-07	6.82472e-07	1.25631	1.07041	1.4745	0.0052273	0.00852875	1.19979	0.993227	1.4493	0.0588289	0.0729478	1.44107	1.21417	1.71037	2.91399e-05	0.000200741
Retinoic acid receptor responder protein 2	RARRES2	Q99969	CVD III	1.22211	1.10509	1.35152	9.39494e-05	0.000107868	1.2291	1.043	1.44842	0.0137959	0.0178197	1.20903	1.01221	1.44413	0.0362789	0.0523091	1.20274	0.99823	1.44915	0.0522174	0.0634799
ST2 protein	ST2	Q01638	CVD III	1.20046	1.09356	1.31781	0.000123227	0.00013643	1.15386	0.990047	1.34477	0.0669635	0.0728375	1.18941	1.00203	1.41182	0.0473503	0.0626166	1.25223	1.06367	1.47422	0.00690863	0.0125981
Metalloproteinase inhibitor 4	TIMP4	Q99727	CVD III	1.23297	1.12776	1.34799	4.18459e-06	6.63004e-06	1.22461	1.06038	1.41427	0.00581631	0.00924644	1.16393	0.982811	1.37843	0.0785692	0.0936786	1.29565	1.10953	1.51297	0.00106151	0.00411335
Tumor necrosis factor receptor 1	TNF-R1	P19438	CVD III	1.28606	1.17438	1.40836	5.693e-08	1.85771e-07	1.25148	1.08108	1.44874	0.00266554	0.00516448	1.31286	1.10698	1.55702	0.00176071	0.00463529	1.28717	1.09269	1.51626	0.00252283	0.00716434
Tumor necrosis factor receptor 2	TNF-R2	P20333	CVD III	1.26648	1.15367	1.39033	6.94363e-07	1.54718e-06	1.24996	1.0766	1.45123	0.00340218	0.00620398	1.34012	1.12917	1.59049	0.000807903	0.00294647	1.20073	1.01277	1.42356	0.0351945	0.0464268
Tumor necrosis factor receptor superfamily member 14	TNFRSF14	Q92956	CVD III	1.19591	1.10559	1.29362	8.00708e-06	1.07922e-05	1.20478	1.06025	1.369	0.00427222	0.00735771	1.16096	1.00813	1.33696	0.038227	0.0538654	1.20017	1.03895	1.38642	0.0131697	0.0204131
Tumor necrosis factor ligand superfamily member 13B	TNFSF13B	Q9Y275	CVD III	1.2389	1.14098	1.34523	3.40634e-07	8.79971e-07	1.24252	1.08805	1.41891	0.00134623	0.00321024	1.31316	1.13828	1.51491	0.000186795	0.000965109	1.13771	0.973179	1.33005	0.105485	0.116358
Urokinase plasminogen activator surface receptor	U-PAR	Q03405	CVD III	1.20427	1.12015	1.29471	4.87617e-07	1.16278e-06	1.23441	1.09774	1.3881	0.000435538	0.00135017	1.16979	1.02998	1.32858	0.0157431	0.0263803	1.18237	1.03138	1.35546	0.0162521	0.0239912
HR was calculated using cox regression. Effect estimates have been calculated per 1 SD increase in normalized protein expression values on a log2 scale.
Model 2: adjusted for age, sex, total cholesterol, high‐density lipoprotein cholesterol, systolic blood pressure, current smoking, antihypertensive medication use, body mass index, education, physical activity, and alcohol consumption.
Red means P-value lower than 0.05.
Bold means validated proteins overlapped between groups with and without type 2 diabetes.

## Sheet: Table S5
Table S5 68 validated proteins for all-cause mortality and their association with cause-specific mortality and interaction effect with type 2 diabetes in the pooled sample
Protein name	Short name	UniProt ID	Panel	All-cause mortality	Cardiovascular mortality	Cancer-related mortality	Other-cause mortality	Group with baseline type 2 diabetes (n=447)																				Group without baseline type 2 diabetes (n=2129)
				Pinteraction	Pinteraction	Pinteraction	Pinteraction	All-cause mortality (n=192)					Cardiovascular mortality (n=107)					Cancer-related mortality (n=50)					Other-cause mortality (n=35)					All-cause mortality (n=490)					Cardiovascular mortality (n=188)					Cancer-related mortality (n=159)					Other-cause mortality (n=143)
				(sig. n=3)	(sig. n=2)	(sig. n=7)	(sig. n=3)	HR	Lower CI	Upper CI	P-value	P_FDR (n=35)	HR	Lower CI	Upper CI	P-value	P_FDR (n=35)	HR	Lower CI	Upper CI	P-value	P_FDR (n=8)	HR	Lower CI	Upper CI	P-value	P_FDR (n=26)	HR	Lower CI	Upper CI	P-value	P_FDR (n=62)	HR	Lower CI	Upper CI	P-value	P_FDR (n=55)	HR	Lower CI	Upper CI	P-value	P_FDR (n=41)	HR	Lower CI	Upper CI	P-value	P_FDR (n=47)
Identified only in group with type 2 diabetes
T-cell surface glycoprotein CD4	CD4	P01730	CVD II	0.243789	0.417014	0.755309	0.378292	1.3049	1.1439	1.48855	7.45981e-05	9.00322e-05	1.32771	1.11322	1.58353	0.00161587	0.00257071	1.15546	0.881194	1.51509	0.295954	0.334141	1.64714	1.21954	2.22466	0.00113703	0.00361782	1.15757	1.06267	1.26094	0.000799982		1.13201	0.980962	1.30632	0.0897135		1.07604	0.925061	1.25165	0.342067		1.28536	1.10313	1.49768	0.00128983
Tyrosine-protein kinase Mer	MERTK	Q12866	CVD II	0.0902018	0.43594	0.0361055	0.992446	1.40205	1.18236	1.66255	0.000101734	0.000111272	1.3371	1.06052	1.68582	0.0140148	0.0158231	1.6888	1.21664	2.3442	0.00173634	0.0101287	1.23321	0.816015	1.86369	0.319775	0.339156	1.11373	1.00346	1.23612	0.042883		1.05414	0.889294	1.24955	0.543378		1.17722	0.982202	1.41096	0.0774579		1.12792	0.930224	1.36764	0.220828
Thrombomodulin	TM	P07204	CVD II	0.196427	0.788551	0.233427	0.274064	1.3025	1.1135	1.52358	0.000953269	0.000981306	1.24813	1.0077	1.54594	0.0423377	0.0435829	1.21231	0.887514	1.65598	0.226278	0.307884	1.69518	1.18589	2.42318	0.00378886	0.00748952	1.14847	1.04312	1.26447	0.00480367		1.15522	0.989526	1.34865	0.0677504		1.02918	0.866434	1.22249	0.743302		1.2836	1.07656	1.53045	0.00540375
Fractalkine	CX3CL1	P78423	Inflammation	0.0659114	0.311646	0.0695574	0.68167	1.33907	1.15755	1.54906	8.55141e-05	9.97664e-05	1.37594	1.11148	1.70331	0.00338367	0.00438623	1.3088	0.998981	1.7147	0.0508705	0.127176	1.42361	1.03826	1.95199	0.0282995	0.0396193	1.06256	0.960792	1.1751	0.237486		0.997915	0.843323	1.18085	0.980615		1.05224	0.865206	1.27972	0.610058		1.14625	0.97302	1.35031	0.102516
Leukemia inhibitory factor receptor	LIF-R	P42702	Inflammation	0.0267009	0.16428	0.0239453	0.886728	1.43909	1.21247	1.70806	3.13074e-05	4.56566e-05	1.4374	1.13896	1.81403	0.00224429	0.003142	1.59332	1.13938	2.2281	0.00647614	0.0323807	1.28808	0.85151	1.94848	0.230614	0.252234	1.1688	1.06699	1.28032	0.000795039		1.1189	0.959031	1.30542	0.153238		1.22676	1.05364	1.42833	0.00846108		1.18313	0.996655	1.40449	0.0546472
Complement component C1q receptor	CD93	Q9NPY3	CVD III	0.116731	0.213441	0.51611	0.336714	1.35054	1.19509	1.5262	1.45975e-06	3.1932e-06	1.36518	1.15627	1.61182	0.000239252	0.000837381	1.22669	0.957339	1.57183	0.106246	0.202984	1.53876	1.14956	2.05972	0.00377016	0.00748952	1.15525	1.05189	1.26876	0.00254471		1.12263	0.963789	1.30764	0.13725		1.15764	0.978128	1.3701	0.0886188		1.17842	0.994187	1.39679	0.0583905
Identified only in group without type 2 diabetes
Angiotensin-converting enzyme 2	ACE2	Q9BYF1	CVD II	0.103098	0.0399431	0.37521	0.0647049	1.13349	0.984182	1.30546	0.0820852		1.04907	0.862151	1.27652	0.6323		1.47486	1.15892	1.87694	0.00158294		0.845384	0.588398	1.21461	0.363653		1.25901	1.1431	1.38668	2.95434e-06	4.82024e-06	1.28264	1.0977	1.49874	0.00172817	0.00382667	1.19942	1.00806	1.4271	0.0403147	0.0555447	1.32551	1.11299	1.5786	0.00157403	0.00574056
Agouti-related protein	AGRP	O00253	CVD II	0.451606	0.733377	0.416871	0.753031	1.18163	0.99823	1.39874	0.0524554		1.27029	1.00997	1.59771	0.0408808		1.04117	0.74879	1.4477	0.810439		1.23188	0.819447	1.8519	0.316045		1.23524	1.12859	1.35197	4.52808e-06	6.84733e-06	1.19344	1.03029	1.38242	0.0183815	0.0227931	1.24349	1.05478	1.46596	0.00945922	0.0177719	1.28727	1.09723	1.51022	0.00194474	0.006346
Carcinoembryonic antigenrelated cell adhesion molecule 8	CEACAM8	P31997	CVD II	0.513081	0.940729	0.293852	0.775406	1.18457	1.05603	1.32876	0.00384924		1.24419	1.06885	1.4483	0.00481715		0.891965	0.657132	1.21072	0.463323		1.39742	1.11431	1.75245	0.00376705		1.23845	1.12972	1.35765	5.0784e-06	7.49669e-06	1.1927	1.02357	1.38977	0.02391	0.029067	1.07143	0.901843	1.2729	0.432594	0.432594	1.47311	1.26296	1.71824	8.11117e-07	8.38155e-06
Cathepsin L1	CTSL1	P07711	CVD II	0.562989	0.458728	0.537313	0.982942	1.29578	1.11267	1.50902	0.000857793		1.40602	1.14679	1.72385	0.00104833		0.952221	0.699036	1.29711	0.756222		1.54586	1.08455	2.2034	0.0160052		1.36439	1.23735	1.50447	4.6337e-10	2.39408e-09	1.47348	1.26322	1.71872	8.02796e-07	9.95467e-06	1.12173	0.935504	1.34502	0.214908	0.229729	1.49393	1.25055	1.78468	9.67905e-06	8.57287e-05
Follistatin	FS	P19883	CVD II	0.73235	0.621981	0.241816	0.723502	1.2214	1.02968	1.44882	0.0216936		1.21721	0.96429	1.53648	0.0981295		1.24137	0.892978	1.72569	0.198278		1.13534	0.760828	1.6942	0.53426		1.19202	1.07993	1.31575	0.000490277	0.000498314	1.30689	1.11349	1.53387	0.00105457	0.00261534	1.07906	0.908467	1.28168	0.386164	0.392495	1.17781	0.978386	1.41789	0.0837903	0.0962037
Interleukin-1 receptor antagonist protein	IL-1RA	P18510	CVD II	0.673938	0.976981	0.566015	0.981266	1.16781	1.00704	1.35425	0.0400928		1.13849	0.929952	1.39379	0.208951		1.15908	0.863234	1.55632	0.32618		1.22685	0.8817	1.70712	0.225133		1.20516	1.0963	1.32484	0.000111904	0.000126146	1.19212	1.01868	1.3951	0.0284741	0.0339499	1.15845	0.983344	1.36474	0.0785636	0.0936786	1.25126	1.05293	1.48694	0.0109045	0.0173353
Interleukin-27	IL-27	Q8NEV9, Q14213	CVD II	0.850059	0.44624	0.423118	0.590099	1.18981	0.995536	1.42199	0.0560341		1.15726	0.908215	1.47461	0.237481		1.27492	0.904363	1.79731	0.165676		1.16535	0.760825	1.78497	0.481791		1.24822	1.1196	1.39161	6.44026e-05	7.82934e-05	1.25219	1.0508	1.49217	0.0119399	0.0160929	1.3201	1.08993	1.59887	0.00449802	0.0092959	1.1614	0.948618	1.42191	0.14731	0.152391
Matrix metalloproteinase-7	MMP-7	P09237	CVD II	0.83074	0.856462	0.608982	0.557806	1.27637	1.0527	1.54756	0.013049		1.29105	0.987875	1.68726	0.0613962		1.174	0.825194	1.67025	0.372489		1.55948	0.974927	2.49454	0.0637367		1.25202	1.10658	1.41658	0.000360596	0.000378932	1.13852	0.929539	1.39448	0.209918	0.209918	1.22704	0.994673	1.51369	0.0561203	0.0722171	1.49773	1.18322	1.89582	0.000782444	0.0032341
Polymeric immunoglobulin receptor	PIGR	P01833	CVD II	0.314499	0.254147	0.338399	0.84847	1.20287	1.02264	1.41486	0.0257307		1.27875	1.02555	1.59446	0.0289555		1.0158	0.740584	1.39331	0.922517		1.27692	0.881965	1.84873	0.195419		1.25256	1.13685	1.38004	5.27362e-06	7.60382e-06	1.37648	1.17872	1.60742	5.39549e-05	0.000257323	1.20986	1.02807	1.42378	0.021834	0.0347105	1.1538	0.954891	1.39414	0.13838	0.147923
Prostasin	PRSS8	Q16651	CVD II	0.330318	0.30288	0.427327	0.628709	1.25211	1.03469	1.51522	0.020865		1.21857	0.941775	1.57671	0.132671		1.171	0.830518	1.65108	0.367823		1.56904	0.96201	2.5591	0.0711077		1.33882	1.19205	1.50366	8.41935e-07	1.8e-06	1.29283	1.06823	1.56466	0.00834337	0.0123164	1.33812	1.09341	1.6376	0.00470451	0.00940903	1.41217	1.13878	1.75119	0.00166777	0.00574454
Pentraxin-related protein PTX3	PTX3	P26022	CVD II	0.308913	0.192213	0.922668	0.60428	1.20427	1.05985	1.36838	0.00434806		1.11281	0.928413	1.33382	0.247532		1.30591	1.0488	1.62604	0.0170368		1.25653	0.921725	1.71294	0.148626		1.31684	1.2101	1.43301	1.75707e-10	1.1178e-09	1.26605	1.10638	1.44876	0.000604111	0.00170249	1.38379	1.2009	1.59453	7.08243e-06	0.000109778	1.30341	1.09388	1.55308	0.00304171	0.00747501
Spondin-2	SPON2	Q9BUD6	CVD II	0.985424	0.571305	0.28687	0.597041	1.29387	1.05341	1.58921	0.0140484		1.27622	0.959361	1.69773	0.0939264		1.19206	0.811957	1.75009	0.369871		1.64148	0.986987	2.72997	0.0561979		1.26843	1.10475	1.45637	0.000743082	0.000743082	1.26497	1.00629	1.59015	0.0440461	0.0496519	1.17104	0.929274	1.47571	0.180812	0.196673	1.465	1.11933	1.91742	0.0054204	0.0108408
Thrombospondin-2	THBS2	P35442	CVD II	0.349065	0.193979	0.528588	0.35834	1.13997	0.970429	1.33912	0.110806		1.08822	0.874238	1.35459	0.44915		1.2388	0.904998	1.69573	0.181284		1.15314	0.787474	1.68861	0.464037		1.26187	1.13809	1.39911	1.00799e-05	1.32969e-05	1.30222	1.10211	1.53867	0.00192155	0.0039712	1.23047	1.02341	1.47943	0.0273756	0.0413973	1.23431	1.0229	1.48941	0.0280824	0.0378502
V-set and immunoglobulin domain-containing protein 2	VSIG2	Q96IQ7	CVD II	0.649349	0.866725	0.512102	0.548469	1.32753	1.15571	1.52489	6.16471e-05		1.31869	1.0835	1.60492	0.00577743		1.16958	0.915706	1.49383	0.209609		1.69221	1.22428	2.33897	0.00144608		1.22273	1.11234	1.34407	3.1101e-05	4.00268e-05	1.17002	1.00481	1.36239	0.0432059	0.0496068	1.13984	0.950557	1.36681	0.157753	0.177831	1.36221	1.15956	1.60027	0.000168985	0.00095246
C-C motif chemokine 23	CCL23	P55773	Inflammation	0.927814	0.64963	0.456924	0.912178	1.23909	1.05929	1.44939	0.00735946		1.30596	1.05519	1.61631	0.0141345		1.1326	0.842811	1.52203	0.408919		1.24165	0.857198	1.79852	0.252253		1.22244	1.1091	1.34736	5.21533e-05	6.46701e-05	1.15457	0.988799	1.34813	0.0691381	0.0739063	1.23392	1.03816	1.46659	0.0170844	0.0278746	1.29311	1.07706	1.55251	0.00585514	0.0110006
C-C motif chemokine 3	CCL3	P10147	Inflammation	0.863243	0.722607	0.945715	0.644857	1.19656	1.02532	1.3964	0.0227659		1.26996	1.03382	1.56004	0.0227954		1.04	0.764587	1.41463	0.802669		1.15635	0.782285	1.70927	0.466282		1.20779	1.11933	1.30324	1.14483e-06	2.36598e-06	1.25772	1.10846	1.42709	0.000374547	0.00127171	1.06869	0.926557	1.23263	0.361558	0.37361	1.29911	1.1353	1.48656	0.000141706	0.000878578
Macrophage colony-stimulating factor 1	CCL3	P09603	Inflammation	0.560878	0.980463	0.198404	0.833592	1.44927	1.18022	1.77966	0.000398006		1.24015	0.939404	1.63719	0.128801		1.67375	1.10832	2.52765	0.0143261		1.84843	1.13469	3.01115	0.0136074		1.34912	1.19185	1.52714	2.18731e-06	3.87467e-06	1.19637	0.977814	1.46377	0.0815124	0.0843129	1.42241	1.17788	1.7177	0.000251245	0.00119824	1.43468	1.12983	1.82177	0.00306072	0.00747501
Protein S100-A12	EN-RAGE	P80511	Inflammation	0.153316	0.198885	0.0344535	0.213323	1.16056	1.01631	1.32528	0.0278849		1.13508	0.944901	1.36353	0.17567		1.06119	0.816236	1.37964	0.657392		1.39531	1.03112	1.88812	0.0308846		1.28584	1.18626	1.39378	9.75546e-10	4.32027e-09	1.31771	1.16152	1.4949	1.81915e-05	0.000125319	1.35042	1.17276	1.55501	2.9916e-05	0.000232271	1.16302	0.988994	1.36768	0.0678289	0.079347
Hepatocyte growth factor	HGF	P14210	Inflammation	0.599708	0.946622	0.505124	0.617071	1.40718	1.21484	1.62997	5.23402e-06		1.47283	1.20765	1.79625	0.000131947		1.31528	0.993262	1.74171	0.0557767		1.40477	0.960729	2.05405	0.0795513		1.41721	1.27923	1.57008	2.52705e-11	2.23824e-10	1.45476	1.23425	1.71466	7.84066e-06	6.07651e-05	1.33998	1.11738	1.60692	0.00159188	0.00448619	1.4388	1.1865	1.74475	0.000217015	0.00112124
Interleukin-6	IL-6	P05231	Inflammation	0.149715	0.666939	0.0956561	0.598258	1.3891	1.21044	1.59412	2.88286e-06		1.29831	1.06882	1.57708	0.00852341		1.57189	1.22527	2.01658	0.000373197		1.35643	0.961287	1.91399	0.0827		1.20636	1.11111	1.30977	7.79909e-06	1.07454e-05	1.1978	1.05015	1.36621	0.00716612	0.0108366	1.20168	1.03861	1.39036	0.0135462	0.0233296	1.1971	1.02251	1.4015	0.0253082	0.034869
Interleukin-8	IL-8	P10145	Inflammation	0.323464	0.359232	0.274223	0.541168	1.13767	1.00705	1.28522	0.0381796		1.07373	0.899023	1.28238	0.432378		1.16267	0.935894	1.44441	0.173358		1.28289	0.960589	1.71333	0.0914918		1.21214	1.11961	1.31232	2.04673e-06	3.74775e-06	1.21654	1.06972	1.38351	0.00281723	0.00529299	1.26246	1.10994	1.43594	0.000388674	0.00160652	1.14522	0.971148	1.3505	0.106974	0.116358
Monocyte chemotactic protein 3	MCP-3	P80098	Inflammation	0.600414	0.940082	0.691188	0.17477	1.25305	1.09672	1.43166	0.000907043		1.21001	1.01064	1.44871	0.037968		1.22151	0.911662	1.63666	0.180118		1.44704	1.09255	1.91655	0.00995688		1.17376	1.07771	1.27838	0.000235055	0.000255674	1.14732	1.00085	1.31523	0.0485893	0.0537953	1.23122	1.0622	1.42714	0.00576379	0.0111674	1.13047	0.957623	1.33451	0.147475	0.152391
Osteoprotegerin	OPG	O00300	Inflammation	0.930318	0.367132	0.0784244	0.297717	1.39831	1.14848	1.70249	0.000842189		1.24063	0.944594	1.62946	0.1211		1.93315	1.3361	2.797	0.000469912		1.16938	0.726712	1.88169	0.519124		1.34329	1.20192	1.50129	1.9759e-07	5.70379e-07	1.37739	1.15403	1.64399	0.000389717	0.00127171	1.25694	1.03059	1.53301	0.0239815	0.0371714	1.38009	1.12143	1.69841	0.00234842	0.00716434
Programmed cell death 1 ligand 1	PD-L1	Q9NZQ7	Inflammation	0.879926	0.436201	0.482135	0.725396	1.25235	1.0759	1.45774	0.00368309		1.22468	0.99387	1.5091	0.0571379		1.3365	0.997433	1.79084	0.0520466		1.2854	0.903686	1.82835	0.162529		1.19203	1.09738	1.29485	3.16341e-05	4.00268e-05	1.25067	1.09938	1.42279	0.000673475	0.00181545	1.11092	0.954754	1.29262	0.173545	0.192139	1.20343	1.02858	1.408	0.0207877	0.0292917
Transforming growth factor alpha	TGF-alpha	P01135	Inflammation	0.780902	0.755131	0.229835	0.800811	1.18013	1.04941	1.32713	0.00568837		1.22516	1.04911	1.43075	0.0102954		0.981061	0.754008	1.27649	0.88679		1.31346	1.00722	1.7128	0.044105		1.2146	1.12254	1.31421	1.33694e-06	2.59033e-06	1.19054	1.03808	1.36539	0.012615	0.016641	1.22936	1.0799	1.3995	0.00179431	0.00463529	1.22348	1.05247	1.42229	0.00864925	0.0148491
Vascular endothelial growth factor A	VEGF-A	P15692	Inflammation	0.462472	0.393224	0.0844284	0.0406202	1.38838	1.19825	1.60868	1.26029e-05		1.50435	1.23695	1.82955	4.32193e-05		0.863055	0.612686	1.21573	0.399513		1.82823	1.3601	2.45749	6.3901e-05		1.29664	1.19092	1.41175	2.14768e-09	7.83273e-09	1.31415	1.15014	1.50153	5.89924e-05	0.000261252	1.27586	1.09879	1.48147	0.00139425	0.00432219	1.26562	1.0732	1.49254	0.00511729	0.0106968
Cystatin-B	CSTB	P04080	CVD III	0.51491	0.371249	0.164089	0.0873653	1.31426	1.14727	1.50555	8.09905e-05		1.37652	1.14614	1.6532	0.000627302		1.04696	0.785746	1.39501	0.753993		1.60101	1.16983	2.19112	0.00328488		1.23201	1.13239	1.3404	1.23437e-06	2.46874e-06	1.25666	1.1	1.43564	0.000771118	0.00199205	1.21546	1.04654	1.41166	0.0105961	0.0193224	1.17643	1.00057	1.3832	0.0491941	0.0620009
Interleukin-2 receptor subunit alpha	IL-2RA	P01589	CVD III	0.981585	0.552225	0.259527	0.967249	1.27392	1.12513	1.44239	0.000133211		1.37404	1.17048	1.61301	0.000102721		1.13269	0.881441	1.45554	0.3302		1.16785	0.833705	1.63593	0.366883		1.24878	1.13935	1.36873	2.05522e-06	3.74775e-06	1.23971	1.0722	1.4334	0.00371779	0.0065858	1.43314	1.22133	1.68168	1.03196e-05	0.000127963	1.07722	0.903298	1.28464	0.407693	0.414377
Perlecan	PLC	P98160	CVD III	0.873433	0.931194	0.938001	0.624229	1.33794	1.1821	1.51433	4.07201e-06		1.32376	1.11783	1.56762	0.00114946		1.09621	0.83644	1.43666	0.505607		1.78913	1.36664	2.34221	2.30888e-05		1.29774	1.17532	1.43291	2.53175e-07	6.82472e-07	1.25631	1.07041	1.4745	0.0052273	0.00852875	1.19979	0.993227	1.4493	0.0588289	0.0729478	1.44107	1.21417	1.71037	2.91399e-05	0.000200741
Retinoic acid receptor responder protein 2	RARRES2	Q99969	CVD III	0.812421	0.561479	0.00515649	0.0345604	1.18029	0.997989	1.39588	0.0528135		1.23412	0.984975	1.54628	0.0674933		0.733548	0.536155	1.00361	0.0526948		2.03692	1.38719	2.99098	0.000283744		1.22211	1.10509	1.35152	9.39494e-05	0.000107868	1.2291	1.043	1.44842	0.0137959	0.0178197	1.20903	1.01221	1.44413	0.0362789	0.0523091	1.20274	0.99823	1.44915	0.0522174	0.0634799
Metalloproteinase inhibitor 4	TIMP4	Q99727	CVD III	0.5784	0.357984	0.939834	0.722315	1.31192	1.1442	1.50423	0.000100174		1.4116	1.18351	1.68365	0.000126227		1.05066	0.774184	1.42587	0.751108		1.33707	0.940476	1.90092	0.105638		1.23297	1.12776	1.34799	4.18459e-06	6.63004e-06	1.22461	1.06038	1.41427	0.00581631	0.00924644	1.16393	0.982811	1.37843	0.0785692	0.0936786	1.29565	1.10953	1.51297	0.00106151	0.00411335
Tumor necrosis factor receptor superfamily member 14	TNFRSF14	Q92956	CVD III	0.402217	0.436215	0.640481	0.196605	1.31258	1.16444	1.47956	8.5244e-06		1.33715	1.13647	1.57327	0.000461977		1.15836	0.891099	1.50578	0.272015		1.49974	1.15003	1.95578	0.00277218		1.19591	1.10559	1.29362	8.00708e-06	1.07922e-05	1.20478	1.06025	1.369	0.00427222	0.00735771	1.16096	1.00813	1.33696	0.038227	0.0538654	1.20017	1.03895	1.38642	0.0131697	0.0204131
Tumor necrosis factor ligand superfamily member 13B	TNFSF13B	Q9Y275	CVD III	0.151242	0.450444	0.183409	0.667558	1.13175	0.996921	1.28481	0.0558359		1.16288	0.982149	1.37688	0.0799519		1.04209	0.802154	1.3538	0.757474		1.16162	0.838385	1.60946	0.367884		1.2389	1.14098	1.34523	3.40634e-07	8.79971e-07	1.24252	1.08805	1.41891	0.00134623	0.00321024	1.31316	1.13828	1.51491	0.000186795	0.000965109	1.13771	0.973179	1.33005	0.105485	0.116358
Identified in both group
Adrenomedullin	ADM	P35318	CVD II	0.888056	0.781732	0.89334	0.726323	1.62177	1.33545	1.96947	1.0676e-06	2.59339e-06	1.55495	1.19291	2.02686	0.00109698	0.00191972	1.25684	0.866208	1.82362	0.228714	0.307884	2.82386	1.78314	4.472	9.6109e-06	0.000166524	1.58341	1.39141	1.8019	3.20741e-12	3.31432e-11	1.46382	1.1879	1.80382	0.000349129	0.00127171	1.44296	1.15022	1.81021	0.00152602	0.00448619	1.98251	1.55714	2.52408	2.79479e-08	6.92884e-07
Fibroblast growth factor 23	FGF-23	Q9GZV9	CVD II	0.716593	0.733748	0.527957	0.939824	1.25554	1.12017	1.40727	9.25137e-05	0.000104451	1.28681	1.10687	1.496	0.00103386	0.00191458	1.03707	0.815869	1.31825	0.766163	0.77026	1.43873	1.1123	1.86096	0.00559627	0.00932711	1.23942	1.15464	1.33042	2.89143e-09	9.95937e-09	1.22671	1.09236	1.37758	0.000555017	0.00163862	1.08844	0.919959	1.28778	0.323312	0.339751	1.35046	1.21386	1.50243	3.35267e-08	6.92884e-07
Interleukin-4 receptor subunit alpha	IL-4RA	P24394	CVD II	0.108256	0.981784	0.0426012	0.226808	1.48469	1.27997	1.72216	1.78354e-07	7.80297e-07	1.28558	1.04539	1.58097	0.0172842	0.0183317	1.87557	1.39875	2.51493	2.6435e-05	0.000462613	1.6081	1.16044	2.22844	0.00431856	0.00795524	1.20569	1.1152	1.30351	2.60861e-06	4.37118e-06	1.15008	1.00943	1.31032	0.0356457	0.0416987	1.32301	1.15907	1.51014	3.36776e-05	0.000232271	1.16086	1.00109	1.34613	0.0483424	0.0620009
Kidney Injury Molecule 1	KIM1	Q96D42	CVD II	0.345976	0.694139	0.763961	0.0850488	1.58677	1.36561	1.84374	1.65051e-09	1.4442e-08	1.59825	1.30151	1.96264	7.6474e-06	8.92197e-05	1.45874	1.09547	1.94249	0.00976667	0.0427292	1.95652	1.36522	2.80392	0.000256602	0.00112263	1.35959	1.2371	1.4942	1.8029e-10	1.1178e-09	1.36934	1.1771	1.59297	4.65065e-05	0.000240284	1.44479	1.21886	1.71261	2.22445e-05	0.00022986	1.29895	1.09127	1.54616	0.00325524	0.00747501
Galectin-9	Gal-9	O00182	CVD II	0.350204	0.631519	0.559397	0.826591	1.37881	1.18184	1.60862	4.42363e-05	5.73433e-05	1.4408	1.17019	1.774	0.000580293	0.00135402	1.24665	0.919975	1.68932	0.155034	0.246645	1.43884	0.999197	2.07192	0.0505068	0.0610734	1.2648	1.15271	1.38778	6.98727e-07	1.54718e-06	1.32776	1.14416	1.54082	0.000188826	0.00078048	1.1405	0.967711	1.34413	0.11679	0.134092	1.30006	1.09638	1.54159	0.00254219	0.00716434
Matrix metalloproteinase-12	MMP-12	P39900	CVD II	0.22787	0.0366431	0.742708	0.643693	1.4317	1.23233	1.66332	2.72622e-06	5.30098e-06	1.40209	1.14567	1.71589	0.00103934	0.00191458	1.3295	0.973149	1.81635	0.073616	0.161035	1.62431	1.19369	2.21028	0.0020254	0.00565142	1.46088	1.31417	1.62396	2.22156e-12	2.75473e-11	1.70663	1.4525	2.00522	8.16058e-11	5.05956e-09	1.22472	1.00227	1.49655	0.0474674	0.0626166	1.40056	1.15377	1.70013	0.000658511	0.00291626
Tumor necrosis factor receptor superfamily member 10A	TNFRSF10A	O00220	CVD II	0.000279706	0.120289	0.0162032	0.00322512	1.72642	1.4675	2.03102	4.50126e-11	7.87721e-10	1.54989	1.2311	1.95124	0.000191833	0.000746018	1.77909	1.28655	2.46019	0.000494909	0.00346436	2.28067	1.63176	3.18763	1.39026e-06	4.86592e-05	1.20827	1.13582	1.28534	2.01182e-09	7.79582e-09	1.23238	1.1179	1.35858	2.66346e-05	0.000165134	1.17109	1.0535	1.30181	0.00344086	0.00761906	1.20996	1.06613	1.3732	0.00316048	0.00747501
Tumor necrosis factor receptor superfamily member 11A	TNFRSF11A	Q9Y6Q6	CVD II	0.435621	0.747876	0.704455	0.318819	1.46493	1.2563	1.70821	1.11145e-06	2.59339e-06	1.42588	1.15588	1.75896	0.000924965	0.00190434	1.21671	0.889407	1.66447	0.21986	0.307884	1.9543	1.4037	2.72088	7.23425e-05	0.000486126	1.33938	1.22144	1.46871	5.18992e-10	2.47519e-09	1.27437	1.09716	1.4802	0.00150467	0.00345517	1.34384	1.12818	1.60072	0.000928699	0.00303049	1.42251	1.21028	1.67195	1.90961e-05	0.000147995
Tumor necrosis factor receptor superfamily member 11A	TRAIL-R2	O14763	CVD II	0.767987	0.71463	0.91898	0.858147	1.26486	1.16472	1.37361	2.35821e-08	1.65075e-07	1.19166	1.0545	1.34667	0.00494744	0.0061843	1.31854	1.13003	1.5385	0.000443151	0.00346436	1.50236	1.25007	1.80557	1.42734e-05	0.000166524	1.2583	1.19797	1.32167	4.94849e-20	1.53403e-18	1.241	1.13313	1.35915	3.26181e-06	3.30614e-05	1.27562	1.17849	1.38077	1.70157e-09	5.27485e-08	1.26971	1.1618	1.38764	1.3694e-07	1.69805e-06
Placenta growth factor	PGF	P49763	CVD II	0.553839	0.813214	0.912766	0.285925	1.5075	1.29267	1.75802	1.67025e-07	7.80297e-07	1.47081	1.19212	1.81465	0.000318859	0.000927188	1.2758	0.929393	1.75132	0.131825	0.219708	2.0311	1.4471	2.85079	4.19392e-05	0.000366968	1.36895	1.24748	1.50226	3.49473e-11	2.70842e-10	1.27386	1.09064	1.48785	0.00224961	0.00449922	1.3318	1.11065	1.59699	0.00198312	0.00487224	1.53234	1.31259	1.78888	6.51569e-08	1.00993e-06
CUB domain-containing protein 1	CDCP1	Q9H5V8	Inflammation	0.224623	0.885801	0.00868523	0.387502	1.38475	1.18358	1.62012	4.81592e-05	6.0199e-05	1.2564	1.00618	1.56886	0.0439763	0.0439763	1.99304	1.53943	2.5803	1.65754e-07	5.8014e-06	0.923994	0.618111	1.38125	0.699961	0.720548	1.18162	1.0808	1.29185	0.000245029	0.000261927	1.19947	1.04289	1.37956	0.0108215	0.0156031	1.25897	1.07639	1.47253	0.00396696	0.00848108	1.07076	0.902832	1.26993	0.432133	0.432133
C-X-C motif chemokine 9	CXCL9	Q07325	Inflammation	0.928161	0.890856	0.460782	0.884608	1.32389	1.14609	1.52927	0.000137238	0.000145556	1.40031	1.15799	1.69333	0.000514463	0.00128616	1.09627	0.803543	1.49564	0.56196	0.614643	1.4306	1.01858	2.00928	0.038812	0.0503118	1.30531	1.18069	1.44308	1.94554e-07	5.70379e-07	1.24706	1.06209	1.46425	0.00703195	0.0108366	1.4193	1.19412	1.68693	7.10254e-05	0.000440357	1.25574	1.03742	1.52001	0.0194434	0.0280347
Interleukin-10 receptor subunit beta	IL-10RB	Q08334	Inflammation	0.473893	0.55175	0.68873	0.937735	1.31534	1.11431	1.55264	0.00119932	0.00119932	1.31787	1.05283	1.64963	0.0159822	0.0174805	1.32643	0.952013	1.84811	0.0950462	0.195683	1.34092	0.909527	1.97693	0.138563	0.156442	1.19913	1.08343	1.32719	0.000451842	0.000466903	1.12151	0.950743	1.32295	0.173627	0.176473	1.31627	1.09614	1.58061	0.00324999	0.00746295	1.1896	0.988327	1.43187	0.0663854	0.0791518
Interleukin-15 receptor subunit alpha	IL-15RA	Q13261	Inflammation	0.0661041	0.472413	0.0957673	0.326318	1.3631	1.18107	1.5732	2.28156e-05	3.62975e-05	1.31208	1.07778	1.59733	0.00680547	0.0082135	1.43231	1.07458	1.90911	0.0142619	0.0519898	1.46681	1.07515	2.00115	0.0156418	0.022811	1.14786	1.0725	1.22852	6.89162e-05	8.21693e-05	1.13975	1.02517	1.26713	0.0155263	0.0196455	1.14013	0.996064	1.30503	0.0570748	0.0722171	1.17458	1.04157	1.32456	0.00868254	0.0148491
Tumor necrosis factor receptor superfamily member 9	TNFRSF9	Q07011	Inflammation	0.782488	0.606973	0.644254	0.520418	1.35049	1.17158	1.55672	3.41468e-05	4.78056e-05	1.33774	1.10123	1.62504	0.00337424	0.00438623	1.18324	0.889579	1.57384	0.247662	0.30834	1.6157	1.19012	2.19347	0.0020991	0.00565142	1.32753	1.21434	1.45126	4.62912e-10	2.39408e-09	1.33279	1.16243	1.52812	3.83795e-05	0.000216321	1.38199	1.17041	1.63181	0.000135634	0.000764485	1.26631	1.07317	1.49421	0.00516806	0.0106968
Chitinase-3-like protein 1	CHI3L1	P36222	CVD III	0.783332	0.494769	0.35719	0.616675	1.44066	1.24472	1.66744	9.83637e-07	2.59339e-06	1.29784	1.06341	1.58395	0.0103231	0.0120436	1.79808	1.35178	2.39172	5.56058e-05	0.000648734	1.40139	0.999113	1.96563	0.0506037	0.0610734	1.31183	1.18117	1.45695	3.97374e-07	9.85487e-07	1.30826	1.10456	1.54952	0.00186104	0.0039712	1.36439	1.13592	1.63881	0.000890847	0.00303049	1.27266	1.04596	1.54849	0.0160005	0.0239912
Ephrin type-B receptor 4	EPHB4	P54760	CVD III	0.409473	0.377585	0.699689	0.231068	1.27018	1.15393	1.39814	1.04275e-06	2.59339e-06	1.27254	1.11652	1.45036	0.000304312	0.000927188	1.13422	0.912897	1.4092	0.255481	0.30834	1.48738	1.20688	1.83307	0.000196457	0.000982286	1.18193	1.08746	1.2846	8.4033e-05	9.83027e-05	1.13151	0.984622	1.30031	0.0815931	0.0843129	1.26804	1.0904	1.47462	0.0020432	0.00487224	1.15866	1	1.34249	0.0500007	0.0620009
Fatty acid-binding protein 4	FABP4	P15090	CVD III	0.72332	0.934128	0.336453	0.930568	1.41491	1.23137	1.62581	9.77956e-07	2.59339e-06	1.40548	1.16649	1.69344	0.000344384	0.000927188	1.2972	0.978265	1.72012	0.0707102	0.161035	1.62158	1.16832	2.25068	0.00385176	0.00748952	1.4041	1.25801	1.56716	1.40693e-09	5.81531e-09	1.49221	1.25944	1.76801	3.73274e-06	3.30614e-05	1.26311	1.01601	1.57031	0.0354676	0.0523091	1.41487	1.16679	1.71569	0.000418239	0.00199468
Growth/differentiation factor 15	GDF-15	Q99988	CVD III	0.0247373	0.298556	0.177165	0.180587	1.42933	1.25618	1.62634	5.90139e-08	3.44248e-07	1.45784	1.2208	1.74092	3.1341e-05	0.000182823	1.34194	1.05915	1.70024	0.0148542	0.0519898	1.60252	1.1379	2.25684	0.00694494	0.0110488	1.67639	1.51543	1.85444	1.10743e-23	6.86609e-22	1.54123	1.30417	1.82138	3.8462e-07	6.14027e-06	1.76129	1.46963	2.11085	8.89065e-10	5.27485e-08	1.78185	1.4862	2.13632	4.36816e-10	2.70826e-08
Insulin-like growth factor-binding protein 2	IGFBP-2	P18065	CVD III	0.58589	0.674555	0.918511	0.576736	1.6293	1.39432	1.90388	8.09235e-10	9.44108e-09	1.71862	1.39465	2.11784	3.74876e-07	6.56033e-06	1.28964	0.939121	1.77098	0.115991	0.202984	1.97083	1.34681	2.88396	0.000478024	0.00185898	1.38771	1.2264	1.57022	2.02392e-07	5.70379e-07	1.3317	1.09003	1.62695	0.00505283	0.0084669	1.46638	1.18197	1.81923	0.000502069	0.00194552	1.35982	1.08025	1.71174	0.00886155	0.0148491
Insulin-like growth factor-binding protein 7	IGFBP-7	Q16270	CVD III	0.74827	0.50444	0.638537	0.880002	1.24323	1.12608	1.37257	1.62231e-05	2.70385e-05	1.24168	1.08463	1.42146	0.00170365	0.0025925	1.20893	1.00137	1.45951	0.0483553	0.127176	1.3154	1.02416	1.68945	0.0317995	0.042807	1.22234	1.12422	1.32902	2.56931e-06	4.37118e-06	1.26855	1.11803	1.43933	0.000223243	0.000865067	1.15269	0.969404	1.37062	0.107778	0.126079	1.21376	1.04612	1.40826	0.0106331	0.0173353
Interleukin-18-binding protein	IL-18BP	O95998	CVD III	0.753261	0.800201	0.996472	0.869058	1.31092	1.1546	1.48841	2.92974e-05	4.45829e-05	1.3119	1.10276	1.5607	0.00218438	0.003142	1.30027	1.02538	1.64886	0.0302504	0.0905786	1.30465	0.940606	1.80959	0.111128	0.129649	1.24593	1.13272	1.37045	6.06269e-06	8.54288e-06	1.21939	1.04591	1.42165	0.0113014	0.0158855	1.36873	1.15217	1.62599	0.000354552	0.00157016	1.15518	0.970199	1.37543	0.105196	0.116358
Lymphotoxin-beta receptor	LTBR	P36941	CVD III	0.747415	0.752324	0.840548	0.529864	1.28213	1.15092	1.4283	6.43025e-06	1.12529e-05	1.29183	1.11421	1.49776	0.000691385	0.0015124	1.16013	0.91324	1.47376	0.223763	0.307884	1.44845	1.13851	1.84278	0.00256211	0.00597826	1.20807	1.11454	1.30945	4.27745e-06	6.63004e-06	1.18549	1.03888	1.3528	0.0115298	0.0158855	1.21013	1.0424	1.40483	0.0122268	0.0216589	1.2204	1.05951	1.40573	0.00575684	0.0110006
N-terminal prohormone brain natriuretic peptide	NT-proBNP	NA	CVD III	0.867875	0.799614	0.741786	0.7359	1.60813	1.39764	1.85031	3.19213e-11	7.87721e-10	1.7859	1.48477	2.1481	7.50007e-10	2.62502e-08	1.17329	0.871293	1.57997	0.292546	0.334141	1.71815	1.21093	2.43784	0.00242834	0.00597826	1.50025	1.35531	1.66068	5.06573e-15	1.04692e-13	1.63019	1.39611	1.90352	6.43873e-10	1.99601e-08	1.49607	1.23669	1.80985	3.37167e-05	0.000232271	1.31293	1.08481	1.58902	0.00517587	0.0106968
Osteopontin	OPN	P10451	CVD III	0.265985	0.361144	0.0811979	0.477325	1.37436	1.20995	1.56111	9.99457e-07	2.59339e-06	1.41354	1.19438	1.67293	5.6648e-05	0.000247835	1.04256	0.788182	1.37903	0.77026	0.77026	1.81326	1.34807	2.43898	8.3336e-05	0.000486126	1.45794	1.32081	1.6093	7.38372e-14	1.14448e-12	1.49896	1.28187	1.75281	3.96146e-07	6.14027e-06	1.55368	1.2969	1.86132	1.74902e-06	3.61463e-05	1.3207	1.10073	1.58463	0.00276814	0.00746194
ST2 protein	ST2	Q01638	CVD III	0.490645	0.171258	0.954533	0.381211	1.30315	1.14865	1.47842	3.91574e-05	5.27119e-05	1.41898	1.20885	1.66564	1.87407e-05	0.000131185	1.2157	0.95341	1.55014	0.115212	0.202984	0.974808	0.642284	1.47949	0.904593	0.904593	1.20046	1.09356	1.31781	0.000123227	0.00013643	1.15386	0.990047	1.34477	0.0669635	0.0728375	1.18941	1.00203	1.41182	0.0473503	0.0626166	1.25223	1.06367	1.47422	0.00690863	0.0125981
Tumor necrosis factor receptor 1	TNF-R1	P19438	CVD III	0.826272	0.585853	0.499097	0.617763	1.35328	1.19857	1.52797	1.03946e-06	2.59339e-06	1.41577	1.20744	1.66005	1.85982e-05	0.000131185	1.0817	0.812724	1.43969	0.590319	0.626096	1.58309	1.20232	2.08444	0.00106571	0.00361782	1.28606	1.17438	1.40836	5.693e-08	1.85771e-07	1.25148	1.08108	1.44874	0.00266554	0.00516448	1.31286	1.10698	1.55702	0.00176071	0.00463529	1.28717	1.09269	1.51626	0.00252283	0.00716434
Tumor necrosis factor receptor 2	TNF-R2	P20333	CVD III	0.828266	0.721405	0.655634	0.674577	1.32833	1.18102	1.49401	2.19959e-06	4.52856e-06	1.37654	1.17868	1.6076	5.42662e-05	0.000247835	1.16585	0.902841	1.50548	0.239433	0.30834	1.45797	1.09344	1.94402	0.010214	0.015543	1.26648	1.15367	1.39033	6.94363e-07	1.54718e-06	1.24996	1.0766	1.45123	0.00340218	0.00620398	1.34012	1.12917	1.59049	0.000807903	0.00294647	1.20073	1.01277	1.42356	0.0351945	0.0464268
Urokinase plasminogen activator surface receptor	U-PAR	Q03405	CVD III	0.508764	0.781698	0.935237	0.234148	1.28628	1.15658	1.43053	3.44189e-06	6.34032e-06	1.282	1.10053	1.49339	0.00142202	0.00237003	1.26254	1.02146	1.56051	0.0310555	0.0905786	1.39641	1.10761	1.76051	0.00473525	0.00828668	1.20427	1.12015	1.29471	4.87617e-07	1.16278e-06	1.23441	1.09774	1.3881	0.000435538	0.00135017	1.16979	1.02998	1.32858	0.0157431	0.0263803	1.18237	1.03138	1.35546	0.0162521	0.0239912
HR was calculated using cox regression. Effect estimates have been calculated per 1 SD increase in normalized protein expression values on a log2 scale.
Model 2: adjusted for age, sex, total cholesterol, high‐density lipoprotein cholesterol, systolic blood pressure, current smoking, antihypertensive medication use, body mass index, education, physical activity, and alcohol consumption.
Pinteraction was calculated in Model 2. The interaction effect of diabetes status was examined by adding the term (protein×diabetes status) to the model among the whole baseline participants.
Red means P-value lower than 0.05.

## Sheet: Table S6
Table S6 Sensitivity analysis for all-cause and cause-specific mortality after exclusion of overlapping KORA S4 participants from the KORA-Age1 sample among participants with type 2 diabetes in the pooled sample (n=402)
Protein name	Short name	UniProt ID	Panel	All-cause mortality (n=179)					Cardiovascular mortality (n=99)					Cancer-related mortality (n=48)					Other-cause mortality (n=32)
				Model 2					Model 2					Model 2					Model 2
				HR	Lower CI	Upper CI	P-value (sig. n=35)	P_FDR (sig. n=35)	HR	Lower CI	Upper CI	P-value (sig. n=34)	P_FDR (sig. n=34)	HR	Lower CI	Upper CI	P-value (sig. n=14)	P_FDR (sig. n=8)	HR	Lower CI	Upper CI	P-value (sig. n=30)	P_FDR (sig. n=30)
Adrenomedullin	ADM	P35318	CVD II	1.62335	1.32672	1.9863	2.52557e-06	4.91084e-06	1.55881	1.18192	2.05588	0.00166907	0.00243406	1.33652	0.906998	1.96944	0.142522	0.216882	2.74017	1.69956	4.41793	3.53034e-05	0.000411873
T-cell surface glycoprotein CD4	CD4	P01730	CVD II	1.3054	1.14341	1.49035	8.06506e-05	0.000100813	1.34017	1.12218	1.6005	0.0012262	0.00214585	1.16157	0.888207	1.51906	0.273951	0.31961	1.60414	1.18378	2.17378	0.00230285	0.00483698
Fibroblast growth factor 23	FGF-23	Q9GZV9	CVD II	1.25251	1.11602	1.40571	0.000131075	0.000147988	1.28465	1.1013	1.49853	0.00143204	0.00234008	1.06365	0.84443	1.33977	0.600286	0.617942	1.42503	1.08991	1.86319	0.00961516	0.0146318
Galectin-9	Gal-9	O00182	CVD II	1.39792	1.1927	1.63844	3.54225e-05	4.95915e-05	1.45699	1.17341	1.8091	0.000654444	0.00134738	1.27267	0.933316	1.73541	0.127554	0.202927	1.51874	1.04256	2.21239	0.029471	0.0382031
Interleukin-4 receptor subunit alpha	IL-4RA	P24394	CVD II	1.49348	1.28249	1.73918	2.44747e-07	9.51795e-07	1.32843	1.07493	1.64171	0.00856791	0.00937115	1.78267	1.31675	2.41345	0.000183848	0.00214489	1.68054	1.19832	2.35681	0.00262579	0.00483698
Kidney Injury Molecule 1	KIM1	Q96D42	CVD II	1.56495	1.341	1.82631	1.31952e-08	7.69719e-08	1.56094	1.2612	1.93191	4.25536e-05	0.000165486	1.47564	1.10449	1.9715	0.00847969	0.0370986	1.95459	1.35064	2.82861	0.000379594	0.0014762
Tyrosine-protein kinase Mer	MERTK	Q12866	CVD II	1.41649	1.18802	1.68891	0.000104603	0.000125947	1.4236	1.12101	1.80787	0.00376929	0.00454914	1.60926	1.14326	2.2652	0.00638158	0.0361908	1.19434	0.779097	1.83091	0.415202	0.440366
Matrix metalloproteinase-12	MMP-12	P39900	CVD II	1.49971	1.25956	1.78564	5.31899e-06	9.30823e-06	1.43375	1.12773	1.82281	0.00326859	0.00408574	1.41768	1.0204	1.96962	0.0374921	0.0937301	2.01586	1.34194	3.02821	0.000733952	0.00256883
Placenta growth factor	PGF	P49763	CVD II	1.5194	1.29901	1.77718	1.67996e-07	8.18225e-07	1.50337	1.21197	1.86484	0.000208285	0.00060034	1.29931	0.942092	1.79197	0.110425	0.195759	2.03252	1.43677	2.87531	6.13476e-05	0.000429433
Thrombomodulin	TM	P07204	CVD II	1.32181	1.12593	1.55176	0.000651043	0.000651043	1.30279	1.04488	1.62435	0.0187704	0.0193224	1.1691	0.850462	1.60712	0.3359	0.379242	1.75256	1.21638	2.52509	0.00260216	0.00483698
Tumor necrosis factor receptor superfamily member 10A	TNFRSF10A	O00220	CVD II	1.76356	1.49545	2.07973	1.55193e-11	3.95238e-10	1.60221	1.26659	2.02676	8.47611e-05	0.000296664	1.76822	1.27469	2.45285	0.000641451	0.0056127	2.39882	1.69452	3.39584	8.0592e-07	1.41036e-05
Tumor necrosis factor receptor superfamily member 11A	TNFRSF11A	Q9Y6Q6	CVD II	1.50981	1.28494	1.77404	5.53148e-07	1.48924e-06	1.4895	1.19488	1.85676	0.000395127	0.000921964	1.30777	0.934633	1.82988	0.117455	0.195759	1.95356	1.38051	2.7645	0.000156704	0.000873014
TNF-related apoptosis-inducing ligand receptor 2	TRAIL-R2	O14763	CVD II	1.84626	1.54261	2.20968	2.2585e-11	3.95238e-10	1.77565	1.38028	2.28426	7.90262e-06	7.19309e-05	1.55753	1.06434	2.27924	0.0225513	0.0797787	2.76841	1.89016	4.05475	1.69667e-07	5.93834e-06
CUB domain-containing protein 1	CDCP1	Q9H5V8	Inflammation	1.35091	1.15026	1.58656	0.000246065	0.000269133	1.20116	0.95466	1.51132	0.117811	0.117811	1.8963	1.46041	2.4623	1.57176e-06	5.50115e-05	0.964936	0.635506	1.46513	0.866971	0.89247
Fractalkine	CX3CL1	P78423	Inflammation	1.33465	1.15321	1.54464	0.000107954	0.000125947	1.38075	1.11501	1.70982	0.00309512	0.00401219	1.29442	0.990836	1.69103	0.0584303	0.127816	1.43129	1.03956	1.97064	0.0279658	0.0382031
C-X-C motif chemokine 9	CXCL9	Q07325	Inflammation	1.31772	1.13456	1.53044	0.000302285	0.000320605	1.39959	1.14495	1.71086	0.00103433	0.00190535	1.12806	0.82056	1.55079	0.458055	0.485816	1.44524	1.02253	2.04269	0.0369641	0.0446118
Interleukin-10 receptor subunit beta	IL-10RB	Q08334	Inflammation	1.34246	1.13354	1.58989	0.000644323	0.000651043	1.35368	1.07512	1.7044	0.00998932	0.0105947	1.30891	0.938478	1.82557	0.112763	0.195759	1.44258	0.965498	2.15539	0.073682	0.0831893
Interleukin-15 receptor subunit alpha	IL-15RA	Q13261	Inflammation	1.35711	1.17026	1.57379	5.33898e-05	6.92089e-05	1.34487	1.0959	1.65041	0.00455865	0.00514686	1.37958	1.03203	1.84418	0.0297913	0.086679	1.45492	1.04968	2.01662	0.0243815	0.0355563
Leukemia inhibitory factor receptor	LIF-R	P42702	Inflammation	1.45617	1.22249	1.73452	2.54404e-05	3.87136e-05	1.46927	1.15819	1.8639	0.00152521	0.00234008	1.58652	1.13283	2.22192	0.00723817	0.0361908	1.28439	0.831988	1.98279	0.258596	0.282839
Tumor necrosis factor receptor superfamily member 9	TNFRSF9	Q07011	Inflammation	1.39073	1.19887	1.61331	1.33316e-05	2.12094e-05	1.38454	1.12796	1.69947	0.00186139	0.00250572	1.22467	0.904185	1.65876	0.190435	0.266609	1.70034	1.23838	2.33463	0.00103143	0.00300832
Complement component C1q receptor	CD93	Q9NPY3	CVD III	1.40455	1.22527	1.61007	1.08366e-06	2.3705e-06	1.41743	1.17778	1.70586	0.000222983	0.00060034	1.2708	0.957807	1.68609	0.0966833	0.187995	1.62113	1.18783	2.2125	0.00232895	0.00483698
Chitinase-3-like protein 1	CHI3L1	P36222	CVD III	1.5024	1.28915	1.75092	1.87023e-07	8.18225e-07	1.35629	1.1018	1.66957	0.00404944	0.00472434	1.83607	1.35824	2.48201	7.78909e-05	0.00136309	1.46501	1.02563	2.09262	0.0358106	0.0446118
Ephrin type-B receptor 4	EPHB4	P54760	CVD III	1.34272	1.19803	1.50489	4.06669e-07	1.18612e-06	1.3419	1.15274	1.5621	0.000148542	0.000472633	1.16918	0.892947	1.53088	0.255702	0.31961	1.58767	1.24716	2.02116	0.000174603	0.000873014
Fatty acid-binding protein 4	FABP4	P15090	CVD III	1.44318	1.24731	1.6698	8.24128e-07	1.92297e-06	1.44107	1.18492	1.75259	0.000253039	0.000632598	1.38141	1.02784	1.85661	0.032195	0.086679	1.60166	1.13353	2.26312	0.00757268	0.0120475
Growth/differentiation factor 15	GDF-15	Q99988	CVD III	1.60672	1.37477	1.87782	2.50601e-09	1.75421e-08	1.59438	1.28428	1.97937	2.36657e-05	0.000118328	1.60575	1.20268	2.14392	0.00132103	0.00924718	1.79936	1.22885	2.63473	0.00253528	0.00483698
Insulin-like growth factor-binding protein 2	IGFBP-2	P18065	CVD III	1.70143	1.43868	2.01216	5.30341e-10	4.64049e-09	1.80123	1.43825	2.25582	2.97353e-07	5.20369e-06	1.34732	0.960166	1.89059	0.0845659	0.174106	2.09487	1.3975	3.14023	0.000343029	0.0014762
Insulin-like growth factor-binding protein 7	IGFBP-7	Q16270	CVD III	1.29874	1.15708	1.45775	9.1719e-06	1.52865e-05	1.28378	1.09991	1.49838	0.00153777	0.00234008	1.31226	1.03616	1.66194	0.0241532	0.0797787	1.35372	1.03228	1.77525	0.0285488	0.0382031
Interleukin-18-binding protein	IL-18BP	O95998	CVD III	1.36936	1.18169	1.58684	2.91692e-05	4.25384e-05	1.37341	1.12509	1.67654	0.00181891	0.00250572	1.34019	0.994949	1.80523	0.0540241	0.126056	1.43858	1.01453	2.03987	0.0412579	0.0481342
Lymphotoxin-beta receptor	LTBR	P36941	CVD III	1.31988	1.17363	1.48435	3.62177e-06	6.67167e-06	1.33563	1.13644	1.56973	0.000444402	0.000972128	1.18521	0.906594	1.54945	0.213955	0.277349	1.49279	1.16287	1.91632	0.0016659	0.00448512
N-terminal prohormone brain natriuretic peptide	NT-proBNP	NA	CVD III	1.61488	1.39333	1.87166	1.94543e-10	2.26967e-09	1.79702	1.47893	2.18353	3.70234e-09	1.29582e-07	1.19149	0.87484	1.62274	0.266314	0.31961	1.76064	1.21903	2.54288	0.00256208	0.00483698
Osteopontin	OPN	P10451	CVD III	1.42937	1.24497	1.64108	3.99551e-07	1.18612e-06	1.48812	1.23959	1.78647	2.01077e-05	0.000117295	1.05201	0.777466	1.42349	0.74247	0.74247	1.92452	1.39945	2.64659	5.63798e-05	0.000429433
ST2 protein	ST2	Q01638	CVD III	1.34018	1.16617	1.54016	3.687e-05	4.96327e-05	1.4944	1.25252	1.78299	8.22068e-06	7.19309e-05	1.20307	0.906432	1.5968	0.200589	0.270023	1.00182	0.652729	1.53762	0.993354	0.993354
Tumor necrosis factor receptor 1	TNF-R1	P19438	CVD III	1.42473	1.244	1.63171	3.14506e-07	1.10077e-06	1.49171	1.24706	1.78436	1.21088e-05	8.47613e-05	1.15238	0.840184	1.58059	0.378971	0.4145	1.65868	1.23142	2.23419	0.000869138	0.00276544
Tumor necrosis factor receptor 2	TNF-R2	P20333	CVD III	1.40174	1.22642	1.60213	7.28077e-07	1.82019e-06	1.46123	1.22331	1.74544	2.88021e-05	0.000126009	1.23402	0.919567	1.656	0.161152	0.235013	1.54946	1.13622	2.11299	0.00566001	0.00943335
Urokinase plasminogen activator surface receptor	U-PAR	Q03405	CVD III	1.30292	1.16757	1.45395	2.26115e-06	4.65532e-06	1.30465	1.11325	1.52897	0.00101867	0.00190535	1.28308	1.03168	1.59574	0.0250733	0.0797787	1.40199	1.11389	1.76459	0.00398932	0.00698131
HR was calculated using cox regression. Effect estimates have been calculated per 1 SD increase in normalized protein expression values on a log2 scale.
Model 2: adjusted for age, sex, total cholesterol, high‐density lipoprotein cholesterol, systolic blood pressure, current smoking, antihypertensive medication use, body mass index, education, physical activity, and alcohol consumption.
Red means P-value lower than 0.05.
Bold means validated proteins overlapped between groups with and without type 2 diabetes.

## Sheet: Table S7
Table S7 Sensitivity analysis for all-cause and cause-specific mortality after exclusion of overlapping KORA S4 participants from the KORA-Age1 sample among participants without type 2 diabetes in the pooled sample (n=1943)
Protein name	Short name	UniProt ID	Panel	All-cause mortality (n=462)					Cardiovascular mortality (n=176)					Cancer-related mortality (n=150)					Other-cause mortality (n=136)
				Model 2					Model 2					Model 2					Model 2
				HR	Lower CI	Upper CI	P-value (sig. n=62)	P_FDR (sig. n=62)	HR	Lower CI	Upper CI	P-value (sig. n=50)	P_FDR (sig. n=48)	HR	Lower CI	Upper CI	P-value (sig. n=37)	P_FDR (sig. n=30)	HR	Lower CI	Upper CI	P-value (sig. n=47)	P_FDR (sig. n=42)
Angiotensin-converting enzyme 2	ACE2	Q9BYF1	CVD II	1.23301	1.11474	1.36383	4.67547e-05	6.74138e-05	1.21638	1.0303	1.43606	0.020758	0.0279781	1.20967	1.01168	1.44641	0.0368642	0.067223	1.31226	1.09444	1.57343	0.00334184	0.0107163
Adrenomedullin	ADM	P35318	CVD II	1.54479	1.3536	1.763	1.10867e-10	1.14562e-09	1.45771	1.1775	1.80461	0.000539897	0.0019613	1.36162	1.07911	1.71809	0.00927585	0.0254859	1.93378	1.51356	2.47068	1.32461e-07	4.10629e-06
Agouti-related protein	AGRP	O00253	CVD II	1.19603	1.08933	1.3132	0.000173777	0.000219881	1.14984	0.986452	1.34028	0.0741761	0.086772	1.17281	0.987039	1.39355	0.0700327	0.111334	1.28282	1.09109	1.50823	0.0025657	0.00935727
Carcinoembryonic antigenrelated cell adhesion molecule 8	CEACAM8	P31997	CVD II	1.21428	1.10377	1.33586	6.66217e-05	9.28195e-05	1.16213	0.990687	1.36324	0.0650287	0.0790545	1.03052	0.860234	1.23452	0.74422	0.75642	1.47623	1.26168	1.72727	1.16887e-06	1.45257e-05
Cathepsin L1	CTSL1	P07711	CVD II	1.33613	1.20738	1.47862	2.07982e-08	1.07458e-07	1.47137	1.254	1.72641	2.18895e-06	2.78362e-05	1.06394	0.880431	1.28571	0.521091	0.547587	1.46897	1.22352	1.76368	3.74848e-05	0.000387343
Fibroblast growth factor 23	FGF-23	Q9GZV9	CVD II	1.20618	1.11673	1.30281	1.86177e-06	5.24681e-06	1.21628	1.07773	1.37263	0.00150753	0.0042973	1.06684	0.890587	1.27798	0.48251	0.515787	1.28418	1.13901	1.44786	4.37917e-05	0.000387869
Follistatin	FS	P19883	CVD II	1.17016	1.05678	1.29571	0.00251036	0.0026063	1.27099	1.07633	1.50086	0.00469557	0.00982555	1.06721	0.893793	1.27427	0.472181	0.513601	1.16211	0.96011	1.40661	0.123044	0.138704
Galectin-9	Gal-9	O00182	CVD II	1.23433	1.12154	1.35848	1.66364e-05	3.12562e-05	1.32332	1.13453	1.54353	0.000360938	0.00149188	1.06738	0.899706	1.2663	0.454556	0.503258	1.29554	1.0884	1.54209	0.00357996	0.0107163
Interleukin-1 receptor antagonist protein	IL-1RA	P18510	CVD II	1.16354	1.05499	1.28327	0.00243535	0.0026033	1.14372	0.97078	1.34747	0.108399	0.116356	1.11743	0.943305	1.32369	0.198915	0.237168	1.21907	1.0212	1.45528	0.0283697	0.0429005
Interleukin-27	IL-27	Q8NEV9, Q14213	CVD II	1.21344	1.08513	1.35693	0.00069224	0.000780343	1.20053	1.00191	1.43853	0.0476261	0.0590563	1.27917	1.04978	1.55869	0.0146153	0.0338584	1.14774	0.933671	1.41088	0.190765	0.197124
Interleukin-4 receptor subunit alpha	IL-4RA	P24394	CVD II	1.17436	1.08076	1.27606	0.000148997	0.000196549	1.11554	0.970719	1.28197	0.123294	0.129563	1.28782	1.11648	1.48546	0.000515549	0.00355156	1.13898	0.975483	1.32988	0.0997642	0.114544
Kidney Injury Molecule 1	KIM1	Q96D42	CVD II	1.33229	1.20809	1.46927	9.14364e-09	5.15369e-08	1.39049	1.19195	1.62211	2.74455e-05	0.000181672	1.37904	1.1523	1.6504	0.000453533	0.00351488	1.24588	1.03846	1.49474	0.0179765	0.0301228
Matrix metalloproteinase-12	MMP-12	P39900	CVD II	1.44205	1.29432	1.60665	3.17695e-11	3.93942e-10	1.74444	1.4831	2.05183	1.82271e-11	1.13008e-09	1.12943	0.915923	1.39271	0.254919	0.298207	1.39607	1.14739	1.69864	0.000857024	0.00408735
Matrix metalloproteinase-7	MMP-7	P09237	CVD II	1.22697	1.08177	1.39165	0.00145684	0.00158463	1.11455	0.905642	1.37164	0.305805	0.305805	1.18374	0.955446	1.46659	0.122821	0.165541	1.48066	1.16537	1.88123	0.00131501	0.00543536
Placenta growth factor	PGF	P49763	CVD II	1.33455	1.21112	1.47056	5.59359e-09	3.85336e-08	1.26185	1.07702	1.4784	0.00400081	0.00926252	1.23376	1.00916	1.50834	0.0404687	0.0696961	1.50876	1.28945	1.76537	2.8646e-07	5.92017e-06
Polymeric immunoglobulin receptor	PIGR	P01833	CVD II	1.26634	1.14614	1.39914	3.47202e-06	8.27944e-06	1.39328	1.18809	1.6339	4.49644e-05	0.000232316	1.22735	1.03785	1.45144	0.0166584	0.0356146	1.16214	0.957415	1.41065	0.128557	0.14054
Prostasin	PRSS8	Q16651	CVD II	1.31438	1.16639	1.48114	7.27498e-06	1.55534e-05	1.27702	1.04822	1.55577	0.015207	0.0209519	1.29402	1.0511	1.59308	0.0151087	0.0338584	1.39723	1.12149	1.74077	0.00286163	0.00985673
Pentraxin-related protein PTX3	PTX3	P26022	CVD II	1.2807	1.17131	1.4003	5.59878e-08	2.31416e-07	1.21328	1.04974	1.4023	0.00886864	0.014861	1.3484	1.15975	1.56773	0.00010136	0.00125686	1.28597	1.07357	1.54038	0.00631879	0.0141271
Spondin-2	SPON2	Q9BUD6	CVD II	1.22953	1.06754	1.41611	0.00414809	0.00421609	1.23184	0.974883	1.55653	0.0806625	0.0926125	1.0986	0.867104	1.3919	0.436052	0.49155	1.45341	1.10537	1.91104	0.0074227	0.0153099
Thrombospondin-2	THBS2	P35442	CVD II	1.21708	1.09393	1.35408	0.000306738	0.000372897	1.24975	1.05063	1.48661	0.011811	0.0170489	1.18407	0.979291	1.43166	0.0811665	0.124668	1.20017	0.989189	1.45616	0.0643467	0.0814183
Tumor necrosis factor receptor superfamily member 10A	TNFRSF10A	O00220	CVD II	1.18522	1.10946	1.26615	4.60171e-07	1.58503e-06	1.21714	1.09939	1.34751	0.000153534	0.000679936	1.13864	1.01269	1.28026	0.0299487	0.0562672	1.18563	1.03725	1.35524	0.0125569	0.0222437
Tumor necrosis factor receptor superfamily member 11A	TNFRSF11A	Q9Y6Q6	CVD II	1.3054	1.18535	1.4376	6.13921e-08	2.37894e-07	1.25284	1.07322	1.46252	0.00430446	0.0095313	1.27391	1.05167	1.5431	0.013321	0.0331882	1.39493	1.18252	1.6455	7.84558e-05	0.000540473
TNF-related apoptosis-inducing ligand receptor 2	TRAIL-R2	O14763	CVD II	1.24211	1.17897	1.30864	3.7997e-16	1.17791e-14	1.23048	1.11948	1.35249	1.71009e-05	0.000151465	1.25015	1.14609	1.36365	4.77508e-07	1.48027e-05	1.25982	1.14778	1.3828	1.17142e-06	1.45257e-05
V-set and immunoglobulin domain-containing protein 2	VSIG2	Q96IQ7	CVD II	1.22353	1.11039	1.34819	4.5962e-05	6.74138e-05	1.19234	1.02156	1.39167	0.0257159	0.0339232	1.08875	0.899294	1.31811	0.383361	0.440156	1.37077	1.16489	1.61305	0.000145887	0.000904501
C-C motif chemokine 23	CCL23	P55773	Inflammation	1.21596	1.09894	1.34543	0.000152221	0.000196618	1.15135	0.979074	1.35393	0.0883385	0.0995816	1.20362	1.00669	1.43906	0.0420376	0.0704415	1.30305	1.07734	1.57605	0.00638	0.0141271
C-C motif chemokine 3	CCL3	P10147	Inflammation	1.18452	1.09364	1.28295	3.21314e-05	5.23416e-05	1.25618	1.10117	1.43301	0.000688135	0.00224549	1.02079	0.875285	1.19049	0.793101	0.793101	1.27584	1.10967	1.4669	0.000622551	0.00321651
CUB domain-containing protein 1	CDCP1	Q9H5V8	Inflammation	1.15634	1.05233	1.27062	0.00252223	0.0026063	1.1705	1.00753	1.35982	0.0395829	0.0500845	1.21555	1.02933	1.43545	0.0214091	0.0442455	1.07581	0.902524	1.28236	0.414823	0.414823
Macrophage colony-stimulating factor 1	CSF1	P09603	Inflammation	1.31078	1.15358	1.4894	3.2958e-05	5.23416e-05	1.1614	0.940882	1.4336	0.163695	0.166378	1.36389	1.11717	1.6651	0.00230195	0.0109785	1.41298	1.10864	1.80086	0.00521701	0.0129382
C-X-C motif chemokine 9	CXCL9	Q07325	Inflammation	1.29146	1.16151	1.43595	2.27812e-06	6.14103e-06	1.2461	1.05253	1.47528	0.0106412	0.0160916	1.33022	1.10126	1.60679	0.00306854	0.0135892	1.29762	1.06623	1.57922	0.00932383	0.0170023
Protein S100-A12	EN-RAGE	P80511	Inflammation	1.29411	1.18847	1.40914	2.95841e-09	2.29277e-08	1.34951	1.17913	1.54452	1.34481e-05	0.000138964	1.3236	1.13779	1.53975	0.000280636	0.00248563	1.19325	1.01104	1.40829	0.0366361	0.0528241
Hepatocyte growth factor	HGF	P14210	Inflammation	1.39304	1.25305	1.54866	8.5225e-10	7.5485e-09	1.43392	1.20984	1.69951	3.22321e-05	0.000181672	1.29095	1.06818	1.5602	0.0082335	0.0243084	1.43114	1.17464	1.74365	0.000374755	0.00211225
Interleukin-10 receptor subunit beta	IL-10RB	Q08334	Inflammation	1.20315	1.0845	1.33479	0.000480923	0.000562589	1.13882	0.96199	1.34815	0.13108	0.135449	1.30683	1.08154	1.57904	0.00557188	0.0181819	1.18582	0.981608	1.43251	0.0771525	0.0919895
Interleukin-15 receptor subunit alpha	IL-15RA	Q13261	Inflammation	1.16362	1.08005	1.25365	6.7369e-05	9.28195e-05	1.16163	1.04004	1.29743	0.0079091	0.0136212	1.13096	0.950986	1.34499	0.164027	0.199405	1.19261	1.0523	1.35162	0.00581111	0.0138573
Interleukin-6	IL-6	P05231	Inflammation	1.16837	1.06958	1.27629	0.000556146	0.000638537	1.16382	1.01128	1.33936	0.0343012	0.0443057	1.1315	0.961354	1.33175	0.137301	0.173728	1.18455	1.00461	1.39672	0.0439424	0.0605429
Interleukin-8	IL-8	P10145	Inflammation	1.19718	1.09955	1.30347	3.37688e-05	5.23416e-05	1.20338	1.04597	1.38449	0.00964666	0.0157393	1.23905	1.08077	1.42052	0.00211358	0.0109202	1.134	0.954066	1.34788	0.153712	0.164312
Monocyte chemotactic protein 3	MCP-3	P80098	Inflammation	1.14174	1.04203	1.251	0.00447109	0.00447109	1.13135	0.978059	1.30867	0.0966494	0.107005	1.14873	0.975578	1.35262	0.0962405	0.138765	1.13	0.950996	1.3427	0.164848	0.17323
Osteoprotegerin	OPG	O00300	Inflammation	1.32987	1.18629	1.49083	1.00538e-06	3.20461e-06	1.3758	1.14748	1.64955	0.000569411	0.0019613	1.19989	0.976231	1.47478	0.0833802	0.124668	1.39549	1.12915	1.72466	0.00204163	0.0079113
Programmed cell death 1 ligand 1	PD-L1	Q9NZQ7	Inflammation	1.17274	1.07388	1.28069	0.000390386	0.000465461	1.25588	1.09691	1.43788	0.00096878	0.00300322	1.0519	0.892104	1.24032	0.547272	0.565515	1.18894	1.00854	1.40162	0.0392846	0.0553556
Transforming growth factor alpha	TGF-alpha	P01135	Inflammation	1.24596	1.13612	1.36642	3.00687e-06	7.76775e-06	1.21666	1.03914	1.4245	0.014804	0.0208602	1.24689	1.07111	1.45152	0.00442662	0.0171531	1.26165	1.05903	1.50303	0.00926791	0.0170023
Tumor necrosis factor receptor superfamily member 9	TNFRSF9	Q07011	Inflammation	1.3116	1.19622	1.43811	7.76259e-09	4.8128e-08	1.3415	1.16876	1.53976	2.94981e-05	0.000181672	1.29907	1.08309	1.55811	0.00479731	0.0174961	1.27295	1.07683	1.50478	0.00469723	0.0126621
Vascular endothelial growth factor A	VEGF-A	P15692	Inflammation	1.27685	1.16992	1.39355	4.33027e-08	1.91769e-07	1.31584	1.1491	1.50676	7.17501e-05	0.000342193	1.2183	1.04184	1.42465	0.0133823	0.0331882	1.25687	1.0623	1.48707	0.00771501	0.0153099
Chitinase-3-like protein 1	CHI3L1	P36222	CVD III	1.2706	1.13958	1.41667	1.60867e-05	3.11681e-05	1.26998	1.06472	1.5148	0.0078784	0.0136212	1.3274	1.09751	1.60544	0.00351272	0.0145193	1.22337	0.999574	1.49726	0.0504856	0.0652105
Cystatin-B	CSTB	P04080	CVD III	1.21553	1.11304	1.32745	1.40631e-05	2.81263e-05	1.24886	1.08621	1.43586	0.00179971	0.00485139	1.16913	0.997952	1.36967	0.0530409	0.0865404	1.18373	1.00278	1.39733	0.0462816	0.0610523
Ephrin type-B receptor 4	EPHB4	P54760	CVD III	1.17471	1.07887	1.27906	0.000208777	0.000258883	1.13755	0.988026	1.30969	0.0730648	0.086772	1.25262	1.06962	1.46692	0.00518558	0.0178615	1.14433	0.985994	1.32809	0.0760099	0.0919895
Fatty acid-binding protein 4	FABP4	P15090	CVD III	1.37377	1.2267	1.53848	3.86803e-08	1.84475e-07	1.46233	1.22804	1.74132	1.99208e-05	0.000154386	1.22267	0.973041	1.53635	0.0844523	0.124668	1.38557	1.13874	1.68589	0.00112213	0.00496945
Growth/differentiation factor 15	GDF-15	Q99988	CVD III	1.64041	1.47782	1.82088	1.4889e-20	9.23118e-19	1.51622	1.27603	1.80162	2.24485e-06	2.78362e-05	1.72127	1.42141	2.0844	2.68799e-08	1.66655e-06	1.73383	1.4414	2.08558	5.24138e-09	3.24966e-07
Insulin-like growth factor-binding protein 2	IGFBP-2	P18065	CVD III	1.40801	1.23832	1.60095	1.76669e-07	6.44321e-07	1.37126	1.11374	1.68833	0.00293005	0.00755326	1.43466	1.14593	1.79614	0.00164363	0.00926408	1.40793	1.10873	1.78788	0.00500423	0.0129276
Insulin-like growth factor-binding protein 7	IGFBP-7	Q16270	CVD III	1.20658	1.10675	1.31541	2.02618e-05	3.48953e-05	1.25837	1.10545	1.43244	0.000507924	0.0019613	1.13975	0.951297	1.36554	0.156035	0.193483	1.18489	1.0168	1.38075	0.0297449	0.0439091
Interleukin-18-binding protein	IL-18BP	O95998	CVD III	1.23826	1.12251	1.36594	1.97315e-05	3.48953e-05	1.22945	1.05003	1.43953	0.0102711	0.0159346	1.33877	1.11791	1.60327	0.00151552	0.00926408	1.14737	0.96068	1.37034	0.129206	0.14054
Interleukin-2 receptor subunit alpha	IL-2RA	P01589	CVD III	1.24886	1.13718	1.37149	3.3226e-06	8.24005e-06	1.24954	1.07834	1.44792	0.00304567	0.00755326	1.40194	1.18518	1.65835	8.06451e-05	0.00125	1.09753	0.918931	1.31083	0.304441	0.309432
Lymphotoxin-beta receptor	LTBR	P36941	CVD III	1.2012	1.1068	1.30365	1.13451e-05	2.34465e-05	1.18658	1.03861	1.35564	0.0118242	0.0170489	1.1905	1.02094	1.38822	0.0261267	0.0522534	1.21348	1.05203	1.3997	0.00790187	0.0153099
N-terminal prohormone brain natriuretic peptide	NT-proBNP	NA	CVD III	1.43088	1.28734	1.59042	3.0756e-11	3.93942e-10	1.54108	1.30899	1.81433	2.06999e-07	6.41697e-06	1.45865	1.19569	1.77944	0.000197609	0.00204196	1.24651	1.02536	1.51535	0.0270126	0.0418695
Osteopontin	OPN	P10451	CVD III	1.43386	1.29543	1.58708	3.47933e-12	7.19061e-11	1.48253	1.26232	1.74116	1.59149e-06	2.78362e-05	1.5048	1.24614	1.81714	2.16918e-05	0.000448297	1.31202	1.09061	1.57837	0.0039799	0.0112161
Perlecan	PLC	P98160	CVD III	1.28798	1.16362	1.42562	1.03375e-06	3.20461e-06	1.25674	1.06738	1.47969	0.00609622	0.0114535	1.16902	0.959925	1.42365	0.12038	0.165541	1.42856	1.20071	1.69964	5.74034e-05	0.000444876
Retinoic acid receptor responder protein 2	RARRES2	Q99969	CVD III	1.23347	1.11153	1.36878	7.78904e-05	0.000104983	1.24958	1.05405	1.48139	0.0102804	0.0159346	1.23116	1.02389	1.48038	0.0270376	0.0523853	1.19093	0.983511	1.44209	0.0735065	0.0911481
ST2 protein	ST2	Q01638	CVD III	1.17828	1.06955	1.29807	0.000896902	0.000992999	1.13925	0.971424	1.33606	0.10885	0.116356	1.1475	0.959393	1.37248	0.132028	0.170536	1.23165	1.04152	1.4565	0.0148743	0.0256169
Metalloproteinase inhibitor 4	TIMP4	Q99727	CVD III	1.22951	1.11889	1.35106	1.74364e-05	3.17958e-05	1.23973	1.06389	1.44462	0.00589466	0.0114209	1.14824	0.96142	1.37137	0.127082	0.167641	1.27539	1.08257	1.50256	0.00362971	0.0107163
Tumor necrosis factor receptor 1	TNF-R1	P19438	CVD III	1.25807	1.14526	1.38199	1.67092e-06	4.9332e-06	1.23938	1.06782	1.43849	0.0047543	0.00982555	1.25603	1.04472	1.51008	0.0152909	0.0338584	1.25938	1.06615	1.48764	0.00665531	0.0142286
Tumor necrosis factor receptor 2	TNF-R2	P20333	CVD III	1.24807	1.13378	1.37387	6.11386e-06	1.35378e-05	1.25002	1.07364	1.45538	0.00403368	0.00926252	1.28245	1.06811	1.5398	0.00767302	0.0237864	1.19148	1.00309	1.41524	0.0460259	0.0610523
Tumor necrosis factor receptor superfamily member 14	TNFRSF14	Q92956	CVD III	1.18309	1.09161	1.28224	4.22773e-05	6.39315e-05	1.20182	1.05549	1.36844	0.00551607	0.0110321	1.13144	0.977188	1.31005	0.0986605	0.139022	1.19287	1.02996	1.38154	0.0185724	0.0303024
Tumor necrosis factor ligand superfamily member 13B	TNFSF13B	Q9Y275	CVD III	1.2031	1.10289	1.31242	3.08544e-05	5.17019e-05	1.21396	1.05354	1.3988	0.00733433	0.0133744	1.22885	1.05174	1.4358	0.00945443	0.0254859	1.1464	0.978497	1.34312	0.0908493	0.106277
Urokinase plasminogen activator surface receptor	U-PAR	Q03405	CVD III	1.18884	1.10376	1.28047	4.97139e-06	1.14158e-05	1.21616	1.07756	1.3726	0.00152485	0.0042973	1.14739	1.00751	1.3067	0.0381987	0.0676663	1.18052	1.02683	1.3572	0.0196983	0.0313152
HR was calculated using cox regression. Effect estimates have been calculated per 1 SD increase in normalized protein expression values on a log2 scale.
Model 2: adjusted for age, sex, total cholesterol, high‐density lipoprotein cholesterol, systolic blood pressure, current smoking, antihypertensive medication use, body mass index, education, physical activity, and alcohol consumption.
Red means P-value lower than 0.05.
Bold means validated proteins overlapped between groups with and without type 2 diabetes.

## Sheet: Table S8
Table S8 Sensitivity analysis considering other causes of death as competing risk among participants with type 2 diabetes in the pooled sample
Protein name	Short name	UniProt ID	Panel	Cardiovascular mortality (n=107) Other causes of death (n=85) Non-cases (n=255)					Cancer-related mortality (n=50) Other causes of death (n=142) Non-cases (n=255)					Other-cause mortality (n=35) Other causes of death (n=157) Non-cases (n=255)
				Model 2					Model 2					Model 2
				HR	Lower CI	Upper CI	P-value (sig. n=13)	P_FDR (sig. n=3)	HR	Lower CI	Upper CI	P-value (sig. n=8)	P_FDR (sig. n=4)	HR	Lower CI	Upper CI	P-value (sig. n=10)	P_FDR (sig. n=0)
Adrenomedullin	ADM	P35318	CVD II	1.13808	0.879297	1.47301	0.33	0.462	1.12569	0.70945	1.78615	0.62	0.756452	1.83018	1.1959	2.80086	0.0054	0.063
T-cell surface glycoprotein CD4	CD4	P01730	CVD II	1.21965	1.02971	1.44462	0.022	0.0845833	1.1074	0.793324	1.54583	0.55	0.756452	1.39301	1.0325	1.8794	0.03	0.13125
Fibroblast growth factor 23	FGF-23	Q9GZV9	CVD II	1.21589	1.02664	1.44004	0.024	0.0845833	0.97877	0.782252	1.22466	0.85	0.885294	1.32026	1.01772	1.71272	0.036	0.14
Galectin-9	Gal-9	O00182	CVD II	1.30082	1.04984	1.61181	0.016	0.0845833	1.17365	0.883916	1.55836	0.27	0.525	1.24774	0.896071	1.73741	0.19	0.28913
Interleukin-4 receptor subunit alpha	IL-4RA	P24394	CVD II	1.02847	0.84029	1.2588	0.79	0.837879	1.69745	1.20467	2.3918	0.0025	0.021875	1.28474	0.945589	1.74553	0.11	0.221053
Kidney Injury Molecule 1	KIM1	Q96D42	CVD II	1.22593	1.0052	1.49514	0.044	0.118462	1.37996	0.994598	1.91462	0.054	0.21	1.36239	0.953539	1.94654	0.089	0.221053
Tyrosine-protein kinase Mer	MERTK	Q12866	CVD II	1.08962	0.87545	1.35619	0.44	0.496774	1.58105	1.05354	2.37266	0.027	0.1575	0.982226	0.649653	1.48505	0.93	0.93
Matrix metalloproteinase-12	MMP-12	P39900	CVD II	1.20656	0.955781	1.52314	0.11	0.202632	1.2076	0.900919	1.61867	0.21	0.49	1.24831	0.898348	1.73459	0.19	0.28913
Placenta growth factor	PGF	P49763	CVD II	1.12698	0.892401	1.42321	0.32	0.462	1.15008	0.838555	1.57735	0.39	0.620455	1.55102	1.07957	2.22834	0.018	0.105
Thrombomodulin	TM	P07204	CVD II	1.02056	0.815717	1.27684	0.86	0.885294	1.13951	0.836372	1.55253	0.41	0.623913	1.3978	0.874433	2.23442	0.16	0.266667
Tumor necrosis factor receptor superfamily member 10A	TNFRSF10A	O00220	CVD II	1.10264	0.868206	1.40039	0.42	0.496774	1.53493	1.08738	2.1667	0.015	0.105	1.64851	1.18925	2.28512	0.0027	0.063
Tumor necrosis factor receptor superfamily member 11A	TNFRSF11A	Q9Y6Q6	CVD II	1.08651	0.87999	1.3415	0.44	0.496774	1.09325	0.792474	1.50819	0.59	0.756452	1.57089	1.08128	2.28221	0.018	0.105
TNF-related apoptosis-inducing ligand receptor 2	TRAIL-R2	O14763	CVD II	0.989894	0.857091	1.14327	0.89	0.89	1.31766	1.17279	1.48044	3.5e-06	0.0001225	1.27657	1.07546	1.51527	0.0052	0.063
CUB domain-containing protein 1	CDCP1	Q9H5V8	Inflammation	1.11762	0.906206	1.37835	0.3	0.456522	1.88532	1.40358	2.53241	2.5e-05	0.0004375	0.794709	0.522815	1.208	0.28	0.362963
Fractalkine	CX3CL1	P78423	Inflammation	1.10832	0.881535	1.39344	0.38	0.4875	1.25269	0.953022	1.64659	0.11	0.320833	1.10287	0.71859	1.69265	0.65	0.721212
C-X-C motif chemokine 9	CXCL9	Q07325	Inflammation	1.19661	0.980804	1.4599	0.077	0.179667	1.01475	0.753829	1.366	0.92	0.92	1.27026	0.824682	1.9566	0.28	0.362963
Interleukin-10 receptor subunit beta	IL-10RB	Q08334	Inflammation	1.06908	0.853111	1.33972	0.56	0.6125	1.25059	0.858285	1.82221	0.24	0.514706	1.06961	0.686368	1.66684	0.77	0.792647
Interleukin-15 receptor subunit alpha	IL-15RA	Q13261	Inflammation	1.10412	0.895653	1.36112	0.35	0.471154	1.36154	0.981952	1.88786	0.064	0.224	1.27376	0.908028	1.7868	0.16	0.266667
Leukemia inhibitory factor receptor	LIF-R	P42702	Inflammation	1.19533	0.943107	1.515	0.14	0.233333	1.487	1.01409	2.18046	0.042	0.18375	0.917187	0.617128	1.36314	0.67	0.721212
Tumor necrosis factor receptor superfamily member 9	TNFRSF9	Q07011	Inflammation	1.11631	0.907187	1.37364	0.3	0.456522	1.10618	0.814318	1.50264	0.52	0.756452	1.38577	1.01073	1.89995	0.043	0.1505
Complement component C1q receptor	CD93	Q9NPY3	CVD III	1.23623	1.02887	1.48539	0.024	0.0845833	1.1296	0.894122	1.42709	0.31	0.5425	1.26623	0.949552	1.68852	0.11	0.221053
Chitinase-3-like protein 1	CHI3L1	P36222	CVD III	1.09205	0.893854	1.3342	0.39	0.4875	1.69502	1.24813	2.30193	0.00073	0.00851667	1.13399	0.831829	1.5459	0.43	0.518966
Ephrin type-B receptor 4	EPHB4	P54760	CVD III	1.15475	0.994274	1.34112	0.059	0.1475	1.04807	0.863202	1.27252	0.64	0.756452	1.25979	0.992254	1.59946	0.058	0.18375
Fatty acid-binding protein 4	FABP4	P15090	CVD III	1.1815	0.956546	1.45936	0.12	0.21	1.16264	0.90093	1.50038	0.25	0.514706	1.34327	0.984303	1.83315	0.063	0.18375
Growth/differentiation factor 15	GDF-15	Q99988	CVD III	1.27148	1.02837	1.57205	0.027	0.0845833	1.25414	1.01075	1.55615	0.04	0.18375	1.14966	0.817438	1.61689	0.42	0.518966
Insulin-like growth factor-binding protein 2	IGFBP-2	P18065	CVD III	1.43677	1.13757	1.81467	0.0024	0.028	1.14451	0.890068	1.47169	0.29	0.534211	1.41029	0.947065	2.10008	0.091	0.221053
Insulin-like growth factor-binding protein 7	IGFBP-7	Q16270	CVD III	1.17735	1.01709	1.36286	0.029	0.0845833	1.12722	0.940121	1.35155	0.2	0.49	1.09136	0.852399	1.39731	0.49	0.571667
Interleukin-18-binding protein	IL-18BP	O95998	CVD III	1.17361	0.975912	1.41136	0.089	0.189412	1.20259	0.929791	1.55544	0.16	0.430769	1.07421	0.768528	1.50148	0.68	0.721212
Lymphotoxin-beta receptor	LTBR	P36941	CVD III	1.16848	0.975137	1.40015	0.092	0.189412	1.05624	0.849708	1.31296	0.62	0.756452	1.19814	0.956764	1.50042	0.12	0.221053
N-terminal prohormone brain natriuretic peptide	NT-proBNP	NA	CVD III	1.58749	1.31138	1.92175	2.1e-06	7.35e-05	1.02982	0.743572	1.42628	0.86	0.885294	1.25042	0.943514	1.65717	0.12	0.221053
Osteopontin	OPN	P10451	CVD III	1.26367	1.04943	1.52164	0.014	0.0845833	0.946084	0.734582	1.21848	0.67	0.756452	1.43823	1.09234	1.89365	0.0096	0.084
ST2 protein	ST2	Q01638	CVD III	1.36988	1.15959	1.6183	0.00021	0.003675	1.10722	0.891939	1.37446	0.36	0.6	0.829979	0.591335	1.16493	0.28	0.362963
Tumor necrosis factor receptor 1	TNF-R1	P19438	CVD III	1.23601	1.02874	1.48505	0.024	0.0845833	0.968277	0.747491	1.25428	0.81	0.885294	1.26432	0.957866	1.66881	0.098	0.221053
Tumor necrosis factor receptor 2	TNF-R2	P20333	CVD III	1.2272	1.02074	1.47542	0.029	0.0845833	1.05167	0.837991	1.31983	0.66	0.756452	1.17142	0.891368	1.53945	0.26	0.362963
Urokinase plasminogen activator surface receptor	U-PAR	Q03405	CVD III	1.15825	0.970099	1.38289	0.1	0.194444	1.18378	0.964353	1.45313	0.11	0.320833	1.22538	1.02934	1.45876	0.022	0.11
HR was calculated using cox regression. Effect estimates have been calculated per 1 SD increase in normalized protein expression values on a log2 scale.
Model 2: adjusted for age, sex, total cholesterol, high‐density lipoprotein cholesterol, systolic blood pressure, current smoking, antihypertensive medication use, body mass index, education, physical activity, and alcohol consumption.
Red means P-value lower than 0.05.
Bold means validated proteins overlapped between groups with and without type 2 diabetes.

## Sheet: Table S9
Table S9 Sensitivity analysis considering other causes of death as competing risk among participants without type 2 diabetes in the pooled sample
Protein name	Short name	UniProt ID	Panel	Cardiovascular mortality (n=188) Other causes of death (n=302) Non-cases (n=1639)					Cancer-related mortality (n=159) Other causes of death (n=331) Non-cases (n=1639)					Other-cause mortality (n=143) Other causes of death (n=347) Non-cases (n=1639)
				Model 2					Model 2					Model 2
				HR	Lower CI	Upper CI	P-value (sig. n=26)	P_FDR (sig. n=15)	HR	Lower CI	Upper CI	P-value (sig. n=35)	P_FDR (sig. n=27)	HR	Lower CI	Upper CI	P-value (sig. n=13)	P_FDR (sig. n=4)
Angiotensin-converting enzyme 2	ACE2	Q9BYF1	CVD II	1.12221	0.966432	1.30311	0.13	0.212105	1.15126	0.945152	1.40233	0.16	0.225455	1.10667	0.925756	1.32295	0.27	0.492353
Adrenomedullin	ADM	P35318	CVD II	1.14125	0.925197	1.40776	0.22	0.2728	1.28871	0.99586	1.66768	0.054	0.093	1.48001	1.15491	1.89662	0.0019	0.0392667
Agouti-related protein	AGRP	O00253	CVD II	1.07116	0.922261	1.24409	0.37	0.417091	1.17831	0.992737	1.39858	0.061	0.102216	1.11282	0.912885	1.35654	0.29	0.513714
Carcinoembryonic antigenrelated cell adhesion molecule 8	CEACAM8	P31997	CVD II	1.10381	0.953891	1.27729	0.18	0.248	1.0065	0.828265	1.2231	0.95	0.95	1.35033	1.15645	1.57671	0.00015	0.00465
Cathepsin L1	CTSL1	P07711	CVD II	1.29803	1.11281	1.51408	0.0009	0.0124	1.03193	0.840141	1.2675	0.76	0.798644	1.27935	1.05806	1.54693	0.011	0.08525
Fibroblast growth factor 23	FGF-23	Q9GZV9	CVD II	1.10033	0.977412	1.23871	0.11	0.194857	1.01368	0.867344	1.1847	0.86	0.874098	1.28773	1.15179	1.43971	8.9e-06	0.0005518
Follistatin	FS	P19883	CVD II	1.18298	0.990576	1.41275	0.064	0.141714	1.01851	0.864758	1.19961	0.83	0.857667	1.00908	0.83983	1.21245	0.92	0.945246
Galectin-9	Gal-9	O00182	CVD II	1.25826	1.07223	1.47657	0.0049	0.0270143	1.0901	0.917252	1.29551	0.33	0.393462	1.22042	1.01474	1.46778	0.034	0.180833
Interleukin-1 receptor antagonist protein	IL-1RA	P18510	CVD II	1.13769	0.966014	1.33988	0.12	0.206667	1.12176	0.948514	1.32664	0.18	0.242609	1.19263	0.995566	1.42871	0.056	0.248
Interleukin-27	IL-27	Q8NEV9, Q14213	CVD II	1.13729	0.941789	1.37337	0.18	0.248	1.24271	1.02299	1.50963	0.029	0.062	0.97767	0.805747	1.18628	0.82	0.861695
Interleukin-4 receptor subunit alpha	IL-4RA	P24394	CVD II	1.10024	0.959068	1.2622	0.17	0.245116	1.30215	1.14226	1.48443	7.8e-05	0.001209	1.07702	0.902908	1.28472	0.41	0.566087
Kidney Injury Molecule 1	KIM1	Q96D42	CVD II	1.19245	1.02906	1.38178	0.019	0.062	1.37841	1.13291	1.67712	0.0013	0.00575714	1.05664	0.888128	1.25712	0.53	0.670612
Matrix metalloproteinase-12	MMP-12	P39900	CVD II	1.45471	1.23623	1.71181	6.4e-06	0.0003968	1.09869	0.865346	1.39495	0.44	0.496	1.11869	0.923693	1.35486	0.25	0.469697
Matrix metalloproteinase-7	MMP-7	P09237	CVD II	0.942839	0.775427	1.14639	0.56	0.598621	1.13259	0.901318	1.4232	0.29	0.352549	1.11655	0.890687	1.39969	0.34	0.540513
Placenta growth factor	PGF	P49763	CVD II	1.10749	0.943796	1.29957	0.21	0.2728	1.21893	1.00551	1.47766	0.044	0.0826667	1.29917	1.07001	1.57742	0.0082	0.0752857
Polymeric immunoglobulin receptor	PIGR	P01833	CVD II	1.25582	1.0691	1.47516	0.0055	0.0270143	1.14505	0.973365	1.34702	0.1	0.147619	0.997908	0.824029	1.20848	0.98	0.98
Prostasin	PRSS8	Q16651	CVD II	1.1386	0.953443	1.35971	0.15	0.226829	1.26771	0.96935	1.65791	0.083	0.128537	1.1639	0.953884	1.42016	0.13	0.38381
Pentraxin-related protein PTX3	PTX3	P26022	CVD II	1.16646	1.01863	1.33573	0.026	0.06975	1.34162	1.15059	1.56435	0.00018	0.00186	1.1358	0.952881	1.35384	0.16	0.3968
Spondin-2	SPON2	Q9BUD6	CVD II	1.02978	0.8403	1.262	0.78	0.78	1.0772	0.844709	1.37368	0.55	0.598246	1.04985	0.831368	1.32575	0.68	0.752857
Thrombospondin-2	THBS2	P35442	CVD II	1.17329	0.981291	1.40284	0.08	0.165333	1.15179	0.96719	1.37162	0.11	0.158605	1.06459	0.889358	1.27434	0.5	0.645833
Tumor necrosis factor receptor superfamily member 10A	TNFRSF10A	O00220	CVD II	1.15282	1.04585	1.27072	0.0042	0.02604	1.14436	1.02103	1.28259	0.02	0.0459259	1.06854	0.921295	1.23932	0.38	0.566087
Tumor necrosis factor receptor superfamily member 11A	TNFRSF11A	Q9Y6Q6	CVD II	1.12347	0.955596	1.32083	0.16	0.23619	1.23519	1.04686	1.4574	0.012	0.031	1.21361	0.985722	1.49419	0.068	0.2635
TNF-related apoptosis-inducing ligand receptor 2	TRAIL-R2	O14763	CVD II	1.13291	1.02221	1.2556	0.017	0.0585556	1.26772	1.17687	1.36558	4e-10	2.48e-08	1.1629	1.02824	1.3152	0.016	0.0992
V-set and immunoglobulin domain-containing protein 2	VSIG2	Q96IQ7	CVD II	1.06109	0.904496	1.24479	0.47	0.511228	1.07046	0.890847	1.2863	0.47	0.520357	1.25239	1.0628	1.4758	0.0072	0.0752857
C-C motif chemokine 23	CCL23	P55773	Inflammation	1.05318	0.88057	1.25963	0.57	0.598983	1.18591	1.00765	1.39569	0.04	0.0775	1.19855	0.990789	1.44988	0.062	0.256267
C-C motif chemokine 3	CCL3	P10147	Inflammation	1.18616	1.03252	1.36267	0.016	0.0583529	1.03124	0.894628	1.18871	0.67	0.716207	1.19756	1.03909	1.3802	0.013	0.0895556
CUB domain-containing protein 1	CDCP1	Q9H5V8	Inflammation	1.16335	1.02292	1.32307	0.021	0.062	1.24466	1.0494	1.47625	0.012	0.031	0.991792	0.830491	1.18442	0.93	0.945246
Macrophage colony-stimulating factor 1	CSF1	P09603	Inflammation	1.05896	0.841186	1.33312	0.63	0.651	1.3359	1.13345	1.57452	0.00055	0.00372	1.16558	0.969903	1.40074	0.1	0.344444
C-X-C motif chemokine 9	CXCL9	Q07325	Inflammation	1.08121	0.916168	1.27599	0.36	0.413333	1.32223	1.11671	1.56558	0.0012	0.00572308	1.07828	0.870439	1.33575	0.49	0.645833
Protein S100-A12	EN-RAGE	P80511	Inflammation	1.24255	1.09792	1.40623	0.00058	0.0119867	1.29263	1.12705	1.48253	0.00024	0.00212571	1.02641	0.864907	1.21806	0.77	0.823103
Hepatocyte growth factor	HGF	P14210	Inflammation	1.26907	1.07024	1.50483	0.0061	0.0270143	1.21821	1.01625	1.4603	0.033	0.066	1.1639	0.937745	1.4446	0.17	0.4
Interleukin-10 receptor subunit beta	IL-10RB	Q08334	Inflammation	1.03439	0.871996	1.22703	0.7	0.711475	1.2643	1.04739	1.52613	0.015	0.0372	1.04497	0.834052	1.30923	0.7	0.761404
Interleukin-15 receptor subunit alpha	IL-15RA	Q13261	Inflammation	1.0871	0.975584	1.21137	0.13	0.212105	1.11886	1.00223	1.24908	0.046	0.0838824	1.10398	0.955235	1.27589	0.18	0.4
Interleukin-6	IL-6	P05231	Inflammation	1.09527	0.952395	1.25958	0.2	0.269565	1.14548	0.981299	1.33714	0.085	0.128537	1.10202	0.952325	1.27525	0.19	0.4
Interleukin-8	IL-8	P10145	Inflammation	1.17472	1.03031	1.33937	0.016	0.0583529	1.23713	1.09555	1.39702	0.0006	0.00372	1.07067	0.914792	1.25312	0.39	0.566087
Monocyte chemotactic protein 3	MCP-3	P80098	Inflammation	1.09461	0.948307	1.26348	0.22	0.2728	1.20041	1.0289	1.40052	0.02	0.0459259	1.0366	0.879874	1.22124	0.67	0.752857
Osteoprotegerin	OPG	O00300	Inflammation	1.18136	0.999004	1.39699	0.051	0.117111	1.14753	0.923069	1.42658	0.22	0.278367	1.10825	0.862328	1.42429	0.42	0.566087
Programmed cell death 1 ligand 1	PD-L1	Q9NZQ7	Inflammation	1.21322	1.05777	1.39151	0.0057	0.0270143	1.06158	0.920769	1.22393	0.41	0.470741	1.10511	0.947818	1.2885	0.2	0.4
Transforming growth factor alpha	TGF-alpha	P01135	Inflammation	1.11103	0.960976	1.28451	0.15	0.226829	1.1906	1.06809	1.32716	0.0016	0.00661333	1.10882	0.948092	1.29679	0.2	0.4
Tumor necrosis factor receptor superfamily member 9	TNFRSF9	Q07011	Inflammation	1.18664	1.00778	1.39723	0.04	0.0953846	1.27164	1.0908	1.48246	0.0021	0.0081375	1.05374	0.878055	1.26457	0.57	0.690189
Vascular endothelial growth factor A	VEGF-A	P15692	Inflammation	1.22595	1.0728	1.40097	0.0028	0.0217	1.20672	1.04601	1.39212	0.01	0.0295238	1.10309	0.901263	1.35011	0.34	0.540513
Chitinase-3-like protein 1	CHI3L1	P36222	CVD III	1.17321	0.987243	1.3942	0.07	0.149655	1.29473	1.0606	1.58055	0.011	0.031	1.08827	0.889035	1.33214	0.41	0.566087
Cystatin-B	CSTB	P04080	CVD III	1.23914	1.09041	1.40815	0.001	0.0124	1.17528	1.02267	1.35066	0.023	0.0509286	1.12584	0.956021	1.32581	0.16	0.3968
Ephrin type-B receptor 4	EPHB4	P54760	CVD III	1.07446	0.914609	1.26226	0.38	0.420714	1.23627	1.09202	1.39957	0.00081	0.00456545	1.08808	0.917326	1.29062	0.33	0.540513
Fatty acid-binding protein 4	FABP4	P15090	CVD III	1.34658	1.11652	1.62404	0.0019	0.0168286	1.14696	0.933622	1.40906	0.19	0.245417	1.18595	0.957281	1.46924	0.12	0.372
Growth/differentiation factor 15	GDF-15	Q99988	CVD III	1.27614	1.06679	1.52659	0.0077	0.0318267	1.56476	1.3145	1.86267	4.8e-07	1.488e-05	1.38141	1.11937	1.7048	0.0026	0.0403
Insulin-like growth factor-binding protein 2	IGFBP-2	P18065	CVD III	1.132	0.913774	1.40235	0.26	0.316078	1.35629	1.10875	1.65911	0.003	0.0109412	1.15263	0.909974	1.46	0.24	0.465
Insulin-like growth factor-binding protein 7	IGFBP-7	Q16270	CVD III	1.19801	1.02906	1.39469	0.02	0.062	1.06783	0.9191	1.24064	0.39	0.456226	1.08329	0.926245	1.26696	0.32	0.540513
Interleukin-18-binding protein	IL-18BP	O95998	CVD III	1.16523	0.973505	1.39472	0.095	0.19	1.30962	1.12566	1.52364	0.00048	0.00372	1.05147	0.877296	1.26023	0.59	0.690189
Interleukin-2 receptor subunit alpha	IL-2RA	P01589	CVD III	1.15281	0.973502	1.36515	0.099	0.191812	1.34776	1.17199	1.54989	2.8e-05	0.000578667	0.946114	0.77823	1.15022	0.58	0.690189
Lymphotoxin-beta receptor	LTBR	P36941	CVD III	1.10185	0.942917	1.28757	0.22	0.2728	1.14541	1.01095	1.29776	0.033	0.066	1.12509	0.953377	1.32774	0.16	0.3968
N-terminal prohormone brain natriuretic peptide	NT-proBNP	NA	CVD III	1.39711	1.16963	1.66884	0.00023	0.00713	1.35979	1.13153	1.63408	0.001	0.00516667	1.0976	0.887707	1.35711	0.39	0.566087
Osteopontin	OPN	P10451	CVD III	1.29991	1.1064	1.52727	0.0014	0.0144667	1.42311	1.18728	1.70579	0.00014	0.001736	1.07966	0.895928	1.30108	0.42	0.566087
Perlecan	PLC	P98160	CVD III	1.13598	0.955241	1.35092	0.15	0.226829	1.12158	0.944831	1.3314	0.19	0.245417	1.28781	1.06658	1.55493	0.0085	0.0752857
Retinoic acid receptor responder protein 2	RARRES2	Q99969	CVD III	1.20523	1.01731	1.42787	0.031	0.07688	1.18464	0.987701	1.42084	0.068	0.110947	1.17014	0.965426	1.41826	0.11	0.358947
ST2 protein	ST2	Q01638	CVD III	1.08804	0.918714	1.28858	0.33	0.393462	1.13907	0.94551	1.37227	0.17	0.234222	1.19318	1.01253	1.40605	0.035	0.180833
Metalloproteinase inhibitor 4	TIMP4	Q99727	CVD III	1.08046	0.922382	1.26562	0.34	0.397736	1.09309	0.93329	1.28024	0.27	0.3348	1.20812	1.00738	1.44885	0.041	0.195538
Tumor necrosis factor receptor 1	TNF-R1	P19438	CVD III	1.14098	0.969202	1.3432	0.11	0.194857	1.2208	1.05566	1.41176	0.0071	0.0231684	1.13974	0.933675	1.39128	0.2	0.4
Tumor necrosis factor receptor 2	TNF-R2	P20333	CVD III	1.15779	0.968656	1.38385	0.11	0.194857	1.25177	1.0752	1.45734	0.0038	0.0130889	1.05884	0.876966	1.27843	0.55	0.682
Tumor necrosis factor receptor superfamily member 14	TNFRSF14	Q92956	CVD III	1.16196	1.01718	1.32734	0.027	0.06975	1.1155	0.988159	1.25926	0.077	0.12241	1.13093	0.97613	1.31027	0.1	0.344444
Tumor necrosis factor ligand superfamily member 13B	TNFSF13B	Q9Y275	CVD III	1.15673	1.01907	1.313	0.024	0.0676364	1.25593	1.05881	1.48975	0.0089	0.02759	1.03546	0.89557	1.1972	0.64	0.734815
Urokinase plasminogen activator surface receptor	U-PAR	Q03405	CVD III	1.1931	1.06076	1.34195	0.0032	0.0220444	1.12702	1.00122	1.26864	0.048	0.0850286	1.10531	0.962157	1.26975	0.16	0.3968
HR was calculated using cox regression. Effect estimates have been calculated per 1 SD increase in normalized protein expression values on a log2 scale.
Model 2: adjusted for age, sex, total cholesterol, high‐density lipoprotein cholesterol, systolic blood pressure, current smoking, antihypertensive medication use, body mass index, education, physical activity, and alcohol consumption.
Red means P-value lower than 0.05.
Bold means validated proteins overlapped between groups with and without type 2 diabetes.

[truncated: 4 more sheets: Table S10, Table S11, Table S12, Table S13]
